# Supplementary material for: Genome-Wide Identification of the BXL Gene Family in Soybean and Expression Analysis Under Salt Stress
Source: Int J Mol Sci. 2025 Sep 29;26(19):9534. doi: 10.3390/ijms26199534 (PMC12525369; doi:10.3390/ijms26199534)
Supplement: Supplementary file 1 [file ijms-26-09534-s001.zip › Supplementary Materials_S2.xlsx]

## Sheet: Table S1
Table S1. BXL gene family members in Arabidopsis and Legumes.
Species	Reference genome	Gene name	Gene ID
Arabidopsis	A.thaliana TAIR10	AtBXL1	AT5G49360
		AtBXL2	AT1G02640
		AtBXL3	AT5G09730
		AtBXL4	AT5G64570
		AtBXL5	AT3G19620
		AtBXL6	AT5G10560
		AtBXL7	AT1G78060
Soybean	G.max Wm82.a2.v1	GmBXL1	Glyma.09G038600
		GmBXL2	Glyma.15G143700
		GmBXL3	Glyma.03G218700
		GmBXL4	Glyma.19G215500
		GmBXL5	Glyma.10G013900
		GmBXL6	Glyma.02G013300
		GmBXL7	Glyma.08G074700
		GmBXL8	Glyma.15G051500
		GmBXL9	Glyma.08G180900
		GmBXL10	Glyma.20G133900
		GmBXL11	Glyma.09G202900
		GmBXL12	Glyma.06G105300
		GmBXL13	Glyma.14G170900
		GmBXL14	Glyma.13G088000
		GmBXL15	Glyma.11G176400
		GmBXL16	Glyma.18G065400
		GmBXL17	Glyma.02G225000
		GmBXL18	Glyma.14G191900
		GmBXL19	Glyma.09G023400
		GmBXL20	Glyma.15G129500
		GmBXL21	Glyma.16G039400
		GmBXL22	Glyma.19G113500
		GmBXL23	Glyma.16G039300
		GmBXL24	Glyma.19G113600
		GmBXL25	Glyma.17G188200
		GmBXL26	Glyma.02G272100
		GmBXL27	Glyma.14G045000
		GmBXL28	Glyma.10G106600
		GmBXL29	Glyma.02G186800
Medicago truncatula	M.truncatula Mt4.0v1	MtBXL1	Medtr2g034720
		MtBXL2	Medtr7g109390
		MtBXL3	Medtr1g087240
		MtBXL4	Medtr2g008240
		MtBXL5	Medtr4g094285
		MtBXL6	Medtr1g106860
		MtBXL7	Medtr5g030860
		MtBXL8	Medtr3g074060
		MtBXL9	Medtr5g062430
		MtBXL10	Medtr5g062320
		MtBXL11	Medtr5g062370
		MtBXL12	Medtr5g062650
		MtBXL13	Medtr3g462820
		MtBXL14	Medtr5g069800
		MtBXL15	Medtr5g069740
		MtBXL16	Medtr3g079750
		MtBXL17	Medtr2g030000
		MtBXL18	Medtr7g086010
		MtBXL19	Medtr7g086030
		MtBXL20	Medtr6g028120
		MtBXL21	Medtr6g028090
		MtBXL22	Medtr6g028100
		MtBXL23	Medtr6g028110
Lotus japonicus	L.japonicus Lj1.0v1	LjBXL1	Lj6g0006270
		LjBXL2	Lj1g0009793
		LjBXL3	Lj5g0006661
		LjBXL4	Lj6g0005949
		LjBXL5	Lj4g0013580
		LjBXL6	Lj2g0009619
		LjBXL7	Lj5g0000268
		LjBXL8	Lj2g0008061
		LjBXL9	Lj1g0024532
		LjBXL10	Lj1g0003127
		LjBXL11	Lj6g0005236
		LjBXL12	Lj6g0013556
		LjBXL13	Lj1g0010697
		LjBXL14	Lj2g0002572
		LjBXL15	Lj6g0001731

## Sheet: Table S2
Table S2. Amino-acid sequences of BXLs in Arabidopsis and legumes.
>AtBXL1
MSCYNKALLIGNKVVVILVFLLCLVHSSESLRPLFACDPANGLTRTLRFCRANVPIHVRVQDLLGRLTLQEKIRNLVNNAAAVPRLGIGGYEWWSEALHGISDVGPGAKFGGAFPGATSFPQVITTAASFNQSLWEEIGRVVSDEARAMYNGGVAGLTYWSPNVNILRDPRWGRGQETPGEDPIVAAKYAASYVRGLQGTAAGNRLKVAACCKHYTAYDLDNWNGVDRFHFNAKVTQQDLEDTYNVPFKSCVYEGKVASVMCSYNQVNGKPTCADENLLKNTIRGQWRLNGYIVSDCDSVDVFFNQQHYTSTPEEAAARSIKAGLDLDCGPFLAIFTEGAVKKGLLTENDINLALANTLTVQMRLGMFDGNLGPYANLGPRDVCTPAHKHLALEAAHQG…
>AtBXL2
MILHKMAFLAVILFFLISSSSVCVHSRETFACDTKDAATATLRFCQLSVPIPERVRDLIGRLTLAEKVSLLGNTAAAIPRLGIKGYEWWSEALHGVSNVGPGTKFGGVYPAATSFPQVITTVASFNASLWESIGRVVSNEARAMYNGGVGGLTYWSPNVNILRDPRWGRGQETPGEDPVVAGKYAASYVRGLQGNDRSRLKVAACCKHFTAYDLDNWNGVDRFHFNAKVSKQDIEDTFDVPFRMCVKEGNVASIMCSYNQVNGVPTCADPNLLKKTIRNQWGLNGYIVSDCDSVGVLYDTQHYTGTPEEAAADSIKAGLDLDCGPFLGAHTIDAVKKNLLRESDVDNALINTLTVQMRLGMFDGDIAAQPYGHLGPAHVCTPVHKGLALEAAQQGIVLL…
>AtBXL3
MASRNRALFSVSTLFLCFIVCISEQSNNQSSPVFACDVTGNPSLAGLRFCNAGLSIKARVTDLVGRLTLEEKIGFLTSKAIGVSRLGIPSYKWWSEALHGVSNVGGGSRFTGQVPGATSFPQVILTAASFNVSLFQAIGKVVSTEARAMYNVGSAGLTFWSPNVNIFRDPRWGRGQETPGEDPTLSSKYAVAYVKGLQETDGGDPNRLKVAACCKHYTAYDIDNWRNVNRLTFNAVVNQQDLADTFQPPFKSCVVDGHVASVMCSYNQVNGKPTCADPDLLSGVIRGQWQLNGYIVSDCDSVDVLFRKQHYAKTPEEAVAKSLLAGLDLNCDHFNGQHAMGAVKAGLVNETAIDKAISNNFATLMRLGFFDGDPKKQLYGGLGPKDVCTADNQELARDG…
>AtBXL4
MGSSSPLTRRNRAPPSSVSSVYLIFLCFFLYFLNFSNAQSSPVFACDVAANPSLAAYGFCNTVLKIEYRVADLVARLTLQEKIGFLVSKANGVTRLGIPTYEWWSEALHGVSYIGPGTHFSSQVPGATSFPQVILTAASFNVSLFQAIGKVVSTEARAMYNVGLAGLTYWSPNVNIFRDPRWGRGQETPGEDPLLASKYASGYVKGLQETDGGDSNRLKVAACCKHYTAYDVDNWKGVERYSFNAVVTQQDMDDTYQPPFKSCVVDGNVASVMCSYNQVNGKPTCADPDLLSGVIRGEWKLNGYIVSDCDSVDVLYKNQHYTKTPAEAAAISILAGLDLNCGSFLGQHTEEAVKSGLVNEAAIDKAISNNFLTLMRLGFFDGNPKNQIYGGLGPTDVCT…
>AtBXL5
MSIRRFVRLSLLIIALVSSLCESQKNFACDISAPATAKYGFCNVSLSYEARAKDLVSRLSLKEKVQQLVNKATGVPRLGVPPYEWWSEALHGVSDVGPGVHFNGTVPGATSFPATILTAASFNTSLWLKMGEVVSTEARAMHNVGLAGLTYWSPNVNVFRDPRWGRGQETPGEDPLVVSKYAVNYVKGLQDVHDAGKSRRLKVSSCCKHYTAYDLDNWKGIDRFHFDAKVTKQDLEDTYQTPFKSCVEEGDVSSVMCSYNRVNGIPTCADPNLLRGVIRGQWRLDGYIVSDCDSIQVYFNDIHYTKTREDAVALALKAGLNMNCGDFLGKYTENAVKLKKLNGSDVDEALIYNYIVLMRLGFFDGDPKSLPFGNLGPSDVCSKDHQMLALEAAKQGIVL…
>AtBXL6
MNLQLTLISLLFFTSAIAETFKNLDSHPQFPCKPPHFSSYPFCNVSLSIKQRAISLVSLLMLPEKIGQLSNTAASVPRLGIPPYEWWSESLHGLADNGPGVSFNGSISAATSFPQVIVSAASFNRTLWYEIGSAVAVEGRAMYNGGQAGLTFWAPNINVFRDPRWGRGQETPGEDPKVVSEYGVEFVRGFQEKKKRKVLKRRFSDDVDDDRHDDDADGKLMLSACCKHFTAYDLEKWGNFTRYDFNAVVTEQDMEDTYQPPFETCIRDGKASCLMCSYNAVNGVPACAQGDLLQKARVEWGFEGYITSDCDAVATIFAYQGYTKSPEEAVADAIKAGVDINCGTYMLRHTQSAIEQGKVSEELVDRALLNLFAVQLRLGLFDGDPRRGQYGKLGSNDIC…
>AtBXL7
MAKQLLLLLLLFIVHGVESAPPPHSCDPSNPTTKLYQFCRTDLPIGKRARDLVSRLTIDEKISQLVNTAPGIPRLGVPAYEWWSEALHGVAYAGPGIRFNGTVKAATSFPQVILTAASFDSYEWFRIAQVIGKEARGVYNAGQANGMTFWAPNINIFRDPRWGRGQETPGEDPMMTGTYAVAYVRGLQGDSFDGRKTLSNHLQASACCKHFTAYDLDRWKGITRYVFNAQVSLADLAETYQPPFKKCIEEGRASGIMCAYNRVNGIPSCADPNLLTRTARGQWAFRGYITSDCDAVSIIYDAQGYAKSPEDAVADVLKAGMDVNCGSYLQKHTKSALQQKKVSETDIDRALLNLFSVRIRLGLFNGDPTKLPYGNISPNEVCSPAHQALALDAARNGIV…
>GmBXL1
MACENDKKGHLLLALGLVLCVTLTFFPRVTEGRVPFACDPRNGLTRGFKFCNTHVPIHVRVQDLIARLTLPEKIRLVVNNAIAVPRLGIQGYEWWSEALHGVSNVGPGTKFGGAFPGATMFPQVISTAASFNQSLWQEIGRVVSDEARAMYNGGQAGLTYWSPNVNIFRDPRWGRGQETPGEDPTLAAKYAASYVKGLQGDGAGNRLKVAACCKHYTAYDLDNWNGVDRFHFNAKVSKQDLEDTYDVPFKACVLEGQVASVMCSYNQVNGKPTCADPDLLRNTIRGQWGLNGYIVSDCDSVGVFFDNQHYTRTPEEAAAEAIKAGLDLDCGPFLAIHTDSAIRKGLISENDLNLALANLITVQMRLGMFDGEPSTQPFGNLGPRDVCTPAHQQLALEAA…
>GmBXL2
MACENDNNNKGLLLALGLVLCVTLSFFPRVTEGRVPFACDPRNGLTRGFKFCNTHVPIHVRVQDLIARLTLPEKIRLVVNNAIAVPRLGIQGYEWWSEALHGVSNVGPGTKFGGAFPGATMFPQVISTAASFNQSLWQEIGRVVSDEARAMYNGGQAGLTYWSPNVNIFRDPRWGRGQETPGEDPTLAAKYAASYVKGLQGDSAGNHLKVAACCKHYTAYDLDNWNGVDRFHFNAKVSKQDLEDTYDVPFKACVLEGQVASVMCSYNQVNGKPTCADPDLLRNTIRGQWRLNGYIVSDCDSVGVFFDNQHYTKTPEEAAAEAIKAGLDLDCGPFLAIHTDSAIRKGLISENDLNLALANLISVQMRLGMFDGEPSTQPYGNLGPRDVCTSAHQQLALEA…
>GmBXL3
MATPILYNVPSLGHHPRSHLLFPSLPQMSSTFSPLLNLIAVFLLLFLVRHTCEARDPFACDPKNGATENMPFCKASLAIPERVKDLVGRLTLQEKVRLLVNNAAAVPRLGMKGYEWWSEALHGVSNVGPGVKFNAQFPGATSFPQVITTAASFNASLWEAIGQVVSDEARAMYNGGTAGLTYWSPNVNIFRDPRWGRGQETPGEDPVLAGTYAASYVRGLQGTDGNRLKVAACCKHFTAYDLDNWNGMDRFHFNAQVSKQDIEETFDVPFRMCVSEGKVASVMCSYNQVNGVPTCADPNLLKKTVRGLWQLDGYIVSDCDSVGVFYDNQHYTPTPEEAAADAIKAGLDLDCGPFLAVHTQNAVEKGLLSEADVNGALVNTLTVQMRLGMFDGEPSAHAY…
>GmBXL4
MSSSFSPLAIFLLLLLVRYTCEAREPFACDPKNGGTKKMAFCKVSLAIAERVKDLIGRLTLEEKVRLLVNNAAAVPRLGMKGYEWWSEALHGVSNLGPAVKFNAQFPAATSFPQVITTAASFNASLWEAIGQVVSDEARAMYNGGTAGLTYWSPNVNIFRDPRWGRGQETPGEDPVLAGTYAATYVRGLQGTHANRLKVAACCKHFTAYDLDNWNGMDRFHFNAQVSKQDIEDTFDVPFKMCVSEGKVASVMCSYNQVNGVPTCADPNLLKKTVRGLWQLDGYIVSDCDSVGVFYDNQHYTPTPEEAAADAIKAGLDLDCGPFLAVHTQNAVKKGLLSEADVNGALVNTLTVQMRLGMFDGEPTAHPYGHLGPKDVCKPAHQELALEAARQGIVLLKNT…
>GmBXL5
MGSIFSPLTSILLLLILLWGGEARDPFACDPKNTATKNLPFCKAWLATGARVKDLIGRLTLQEKVNLLVNNAAAVPRLGIKGYEWWSEALHGVSNVGPGTKFGGQFPAATSFPQVITTAASFNASLWEAIGRVASDEARAMYNGGTAGLTYWSPNVNIFRDPRWGRGQETPGEDPILAGKYAASYVRGLQETDGNRLKVAASCKHFTAYDLDNWNGVDRFHFNAQVSKQDIEDTFNVPFRMCVKEGKVASVMCSYNQVNGVPTCADPILLKRTVRGQWGLNGYIVSDCDSVGVFYNSQHYTSTPEEAAADAIKAGLDLDCGPFLGQHTQNAVKKGLISETDVNGALLNTLTVQMRLGMYDGEPSSHPYGKLGPRDVCTPSHQELALEAARQGIVLLKNK…
>GmBXL6
MGSIFSPLTTIFLLLLLVLWGGEARDPFACDPKNTATKNLPFCKASLATGARVKDLIGRLTLQEKVNLLVNNAAAVPRLGIKGYEWWSEALHGVSNVGPGTKFGGQFPAATSFPQVITTAASFNASLWEAIGRVASDEARAMYNGGTAGLTYWSPNVNIFRDPRWGRGQETPGEDPILAGKYAASYVRGLQGTDGNRLKVAASCKHFTAYDLDNWNGVDRFHFNAQVSKQDIEDTFNVPFRMCVKEGKVASVMCSYNQVNGVPTCADPILLKRTVRGQWGLNGYIVSDCDSVGVFYNSQHYTSTPEEAAADAIKAGLDLDCGPFLGQHTQNAVKKGLISEADVNGALLNTLTVQMRLGMYDGEPSSHPYNNLGPRDVCTQSHQELALEAARQGIVLLKN…
>GmBXL7
MANKVHVLLCVLVTTLLSCDVVVVVWGQTFACDVGKSPAVAGYGFCDKSLGVEARVKDLVGRLTLQEKIGNLVNSAVDVSRLGIPKYEWWSEALHGVSNVGPGTRFSNVIPGATSFPMPILTAASFNTSLFEVIGRVVSTEARAMYNVGLAGLTYWSPNINIFRDPRWGRGLETPGEDPVLTSKYAAGYVKGLQQTDGGDPNKLKVAACCKHYTAYDVDNWKGIQRYTFNAVVTKQDMEDTFQPPFKSCVIDGNVASVMCSYNKVNGKPTCADPDLLKGVVRGEWKLNGYIVSDCDSVEVLYKDQHYTKTPEEAAAISILAGLDLNCGRFLGQYTEGAVKQGLIDEASINNAVTNNFATLMRLGFFDGDPRKQPYGNLGPKDVCTQENQELAREAARQG…
>GmBXL8
MACAENRQPKVPVFLCFFSFTFVASVLLNCNRVSGQTSAVFACDVAKNPALAGYGFCDKSLSVEDRVADLVKRLTLQEKIGSLVNSATSVSRLGIPKYEWWSEALHGVSNVGPGTHFSSLVPGATSFPMPILTAASFNASLFEAIGRVVSTEARAMYNVGLAGLTYWSPNINIFRDPRWGRGQETPGEDPLLSSKYATGYVKGLQQTDDGDSNKLKVAACCKHYTAYDLDNWKGIQRYTFNAVVTQQDMDDTFQPPFKSCVIDGNVASVMCSYNQVNGKPTCADPDLLKGIIRGEWKLNGYIVSDCDSVEVLFKDQHYTKTPEEAAAQTILAGLDLNCGNYLGQYTEGAVKQGLLDEASINNAVSNNFATLMRLGFFDGDPSKQPYGNLGPKDVCTSEN…
>GmBXL9
MACTENRQPKVPVFLCFFSFMFVATVLLNCDRVSGQTSSVFACDVAKNPALAGYGFCDKSLSLEDRVADLVKRLTLQEKIGSLVNSATSVSRLGIPKYEWWSEALHGVSNVGPGTHFSSLVPGATSFPMPILTAASFNASLFEAIGRVVSTEARAMYNVGLAGLTYWSPNINIFRDPRWGRGQETPGEDPLLSSKYATGYVKGLQQTDDGDSNKLKVAACCKHYTAYDLDNWKGIQRYTFNAVVTQQDMDDTFQPPFKSCVIDGNVASVMCSYNQVNGKPTCADPDLLKGVIRGEWKLNGYIVSDCDSVEVLFKDQHYTKTPEEAAAETILAGLDLNCGNYLGQYTEGAVKQGLLDEASINNAVSNNFATLMRLGFFDGDPSKQTYGNLGPNDVCTSEN…
>GmBXL10
MKNQLMFLSMFLSFLILPTASQKHACGSAKTSNFPFCDTSLSYEDRAKDLVSRLTLQEKTQQLVNPSAGISRLGVPAYEWWSEALHGVSNLGPGTRFDKKVPGATSFPAVILSAASFNASLWQKMGQVVSTEARAMYNVDLAGLTFWSPNVNVFRDPRWGRGQETPGEDPLVVSRYAVMYLRGLQEVEDEASAKADRLKVSSCCKHYTAYDLDNWKGIDRFHFDAKVTKQDLEDSYQPPFKSCVVEGHVSSVMCSYNRVNGIPTCADPDLLKGIIRGQWGLDGYIVSDCDSVEVYYNAIHYTATPEDAVALALKAGLNMNCGDFLKKYTANAVNLKKVDVATVDQALVYNYIVLMRLGFFDDPKSLPFANLGPSDVCTKDNQQLALDAAKQGIVLLENN…
>GmBXL11
MSKQWQWSSAWTLLLFLIFFLSSTTTSTTDYACKFSQSHPFCDTSLPTLTRARSLVSLLTLPEKILLLSNNASSIPRLGIPAYQWWSESLHGLALNGPGVSFAGAVPSATSFPQVILSAASFNRSLWLRTAAAIAREARAMFNVGQAGLTFWAPNINLFRDPRWGRGQETPGEDPMLASAYAVEYVRGLQGLSGIQDAVVVDDDDTLMVSACCKHFTAYDLDMWGQFSRYNFNAVVSQQDLEDTYQPPFRSCIQQGKASCLMCSYNEVNGVPACASEELLGLARDKWGFKGYITSDCDAVATVYEYQKYAKSQEDAVADVLKAGMDINCGTFMLRHTESAIEQGKVKEEDLDRALLNLFSVQLRLGLFDGDPIRGRFGKLGPKDVCTQEHKTLALDAAR…
>GmBXL12
MALSILYLSLSLLTVTVQSSKPEAPFACDFSNPSSRSYPFCNPKLPIPQRTKDLLSRLTLDEKLSQLVNTAPPIPRLGIPAYQWWSEALHGVSGVGPGILFDNNSTISSATSFPQVILTAASFDSRLWYRIGHAIGIEARAIFNAGQANGLTFWAPNINIFRDPRWGRGQETAGEDPLLTSRYAVSFVRGLQGDSFKGAHLLASACCKHFTAYDLDNWKGVDRFVFDARVSLQDLADTYQPPFQSCVQQGRASGIMCAYNRVNGVPNCADYGLLTQTARNQWDFNGYITSDCGAVGFIHDRQRYAKSPEDVVADVLRAGMDLECGSYLTYHAKSAVLQKKLGMSEIDRALQNLFSIRMRLGLFDGNPTRLSFGLIGSNHVCSKEHQYLALEAARNGIVL…
>GmBXL13
MTLSHFSAAIFISFLLLTLHHHAESTQPPYSCDSSSNSPYYPFCNTRLPISKRAQDLVSRLTLDEKLAQLVNTAPAIPRLGIPSYQWWSEALHGVADAGFGIRFNGTIKSATSFPQVILTAASFDPNLWYQISKTIGKEARAVYNAGQATGMTFWAPNINVFRDPRWGRGQETAGEDPLMNAKYGVAYVRGLQGDSFEGGKLGERLQASACCKHFTAYDLDHWKGLDRFVYDARVTSQDLADTYQPPFQSCIEQGRASGIMCAYNRVNGVPNCANFNLLTKTARQQWKFDGYITSDCGAVSIIHDEQGYAKTAEDAIADVFRAGMDVECGDYITKHGKSAVSQKKLPISQIDRALQNLFSIRIRLGLLDGNPTKLPFGTIGPDQVCSKQSLQLALEAAR…
>GmBXL14
MALPHSFATIIISFFLLNLHHHHAESTRPPYSCDSSSNSPYYSFCNTKLPITKRAQDLVSRLTLDEKLAQLVNTAPAIPRLGIPSYQWWSEALHGVADAGFGIRFNGTIKSATSFPQVILTAASFDPNLWYQISKTIGREARAVYNAGQATGMTFWAPNINVFRDPRWGRGQETAGEDPLMNAKYGVAYVRGLQGDSFEGGKLAERLQASACCKHFTAYDLDQWKGLDRFVFDARVTSQDLADTYQPPFQSCIEQGRASGIMCAYNRVNGVPNCADFNLLTKTARQQWKFDGYITSDCGAVSIIHEKQGYAKTAEDAIADVFRAGMDVECGDYITKHAKSAVFQKKLPISQIDRALQNLFSIRIRLGLFDGNPTKLPFGTIGPNEVCSKQSLQLALEAA…
>GmBXL15
MLCSSFVCCLQKHNNTLTSHSPTTFNQGAMACVYKNPEEQIEARVKDLLSRMTLREKIGQMTQIERTVATSSAIRDLSIGSILSSGGSAPFENALSSDWADMVDGFQKSALQSRLGIPLIYGIDAVHGNNSVYGTTIFPHNIGLGATRDSDLVQRIGAATALEVKACGIHYNFAPCVAVLNDPRWGRCYECYSEDTEIVRKMTSIVSGLQGQPPQGHEHGYPFVAGRNNVIACAKHFVGDGGTYKGVNEGNTILSYEDLEIIHMAPYLDCISQGVSTIMASYSSWNGRQLHADHFLITEILKDKLGFKGFVISDWEGLDRLCLPHGSDYRYCISSAVNAGIDMVMVAFRFKVFIEELTSLVESGEVPISRIDDAVERILRVKFAAGLFEFPLSDRSLLD…
>GmBXL16
MTLREKIGQMTQFERTVATSSAIRDLSIGEEKWSITFRREILFYLSSSHIFPPRLSFKPNTLLMSLSSDWADMVDGFQKSAFQLRLGIPLIYGIGAVHGNNSVYSATIFPHNIGLGATSGMALLYRREGNALKCKMLTSSEILHCNFAPCVAVLKDPRWGRCNKCYSEDTEIVRKMTSIVSGLQGQPPQGHEHGYPFVAGRNNVIACTKHFVGDGGTYKGVNEGNTILSYEDLERIHMAPYLDCISQGLGFKGFVISDWEGLDQLCEPHGSDHRYCISSAVNARIDMVMVAFRFKVFIEELAIDDAVERILRVKFAAGLFEFPLSDRSLLDIVGCKLHRDLARKAVQKSLDLLKNGKDPSKPFLPLIRNAKRMLVAGTRADDLGYQCRGWTKAWYGMSG…
>GmBXL17
MTEERSSLRGTLHLQYMDCLYMNPQESIEARVKHLLSLMTLNEKIGQMTQIERSVATPSAIKHFSIGSVFSAPHNGRFEKVLSSDSADMVDGFQKLALESRLAIPIIYGVDAIHGNNSVYGATIFPHNVGLGATRDQDLVQRIGAATSLELRASGIHYTFAPCVAVCKDPRWGRCYESYSENTEIVREMTSFVLGLQGNPPERHPRGYPFVAGRNNVVACAKHFVGDGGTEKGVNEGNTILSYEDLERIHMAPYVDCIAKGVSTIMVSYSSWNGNKLHGHHFLLNEILKEKLGFKGFVISDWEGIDELCQPYGSDYRHCISTAINAGIDMVMVPFRYEIFVEELMSLVQSGEIPIARIDDAVERILRVKFAAELFEFPLTDRSLLDVVGGKLHRDLAHE…
>GmBXL18
MDCVYMNPQEPIEARVKHLLSLMTLKEKIGQMTQIERSVATPSAIKHFSIVLSCCAPHNGRFEKVLVLSSDSADMVDGFQKLALESRLAIPIIYGVDAIHGNSSVYGATRFPHNVGLGATRIGATTSLELRASGFHYTFAPCVAVCEDLRWGRCYESYSENTEIVRKMTSFVLGLQGHPPERQPRGYPFVAGRNNVVACGKHFVGDGGTEKGVNEVDCIAKGVSTIMVSYSRWNGNKLHGHHFRLNEVLKEKLGFKGFVISEWEEIDECQPYGSDYRHCISTAINAGIDMVMVPFRFEIFIEELMSLVQLGEIPIAGTDDAVERILRVKFAAELFEFPLTDRSLLDVVGGKLHRDLARKTVQKSLVLLKNGKDPSKPFLPLNRNAKRVLVAGTHAHDIG…
>GmBXL19
MSRALFHLLGVLWLCWCLTSIGEAQIEYLRYKDPKQSVQTRVRDLMSRMTLDEKIGQMVQIDRSVANANVMKTSFIGSVLSGGGSEPLPRATAEDWVNMINDFQKGALESRLGIPMIYGIDAVHGHNNVYNATIFPHNVGLGCTRDPNLAQRIGAATALEVRATGIPYVFAPCIAVCRDPRWGRCYESYSEDPKIVQEMTEIIPGLQGSIPANSRKGFPYVGGKTKVAACAKHFVGDGGTTKGINENNTVIDWHGLLSIHMPAYSDSIIKGVSTVMVSYSSWNGVRMHANRDLVTGFLKNTLKFKGFVISDWQGIDRLTSPPSSNYTYSVQASIEAGVDMVMVPFEYDKFIQDLTLLVKSNIIPMERIDDAVERILLVKFTMGLFENPLADTSLVNELG…
>GmBXL20
MSRALVHLLGVLWLCCWLASTGESQIEYLRYKDPKQPVPTRVRDLMSRMTLEEKIGQMVQIDRSVANANVMKTSFIGSVLSGGGSEPLPRATAEDWVNMINDFQKGALESRLGIPMIYGIDAVHGHNNVYNATIFPHNVGLGCTRQGFVISDWQGIDRLTSPPSSNYTYSVQASIEAGVDMVMVPFEYGKFIQDLTLLVKSNIIPMERIDDAVERILLVKFTMGLFENPLADTSLVNELGSQEHRDLAREAVRKSLVLLKNGKNESASLLPLPKKVPKILVAGSHADNLGYQCGGWTIKWQGFSGNSDTRGTTILNAIKSAVDTSTEVVFRDNPDNEFVKSNNFEYAIVVVGEPPYAETAGDSTTLTMMESGPNVINNVCGTVKCVVVIISGRPIVIEP…
>GmBXL21
MDLEGMAKISILLVGLWLLVNWSGLLDAKYMKYKNPKLSIDTRVEDLVKRMTLEEKIGQMLQVERKYVPADLLKKYFIGSVLSEGGSIPAPQASAETWIDMVNEFQKGALSTRLGIPMFYGIDAVHGHNTIHNATIFPHNIGLGATRDPELVKRIGAATALEVRATGIQYVYSPCIAVCRDPRWGRCYESYSEDPELVQAMTEIIPGLQGDIPNDSPKGVPFIAGKEKVIGCAKHYVGDGGTTNGIDEHNTVIDRDGLMKIHMPGYFSSISKGVATIMASYSSWNGVKMHAHHDLITGYLKNTLHFKGFVISDFEGIDRITSPPRANITYSIEAGVSAGIDMFMVPKHYTEFIDVLTMLVKNKHIPMSRIDDAVRRILWVKFMMGIFENPFADYSLAKY…
>GmBXL22
MDLEGMAKISILLVGLWLLVNWSGLLDAKNMKYKNPKHSTDTRVEDLVSRMTLEEKIGQMLQVERKYVSADLLKKYFIGAVLSEGGSIPAPQASAETWIDMVNEFQKGALSTRLGIPMFYGIDAVHGHNTVHNATIFPHNIGLGATRDPELVKRIGAATALEVRATGIQYVYSPCIAVCRDPRWGRCYESFSEDPELVQAMTEIIPGLQGDIPNDSPKGVPFITGKEKVIGCAKHYVGDGGTINGIDEHNTVIDRDGLMKIHMPGYFSSISKGVATIMASYSSWNGVKMHAHHDLITGFLKNTLHFKGFVISDFEGLDRITSPPRANITYSIEAGVSAGIDMFMVPKHYTEFIDVLTMLVKNKHIPMSRIDDAVGRILWVKLMMGIFENPFADYSLVKY…
>GmBXL23
MAKISILLVGLWVLGSWTGLLDAEYMKYKDPKQSIDTRVEDLVSRMTLEEKIGQMLQIERKYASADLVKKYFIGSVMSEGGSVPAPQASAETWIDMVNEFQKGAVSTRLGIPMFYGIDAVHGHNTIYKATIFPHNIGLGATRDPELVKRIGAATALEIRATGIQYTYAPCIAVCRDPRWGRCYESYSEDPKLVQAMTEIIPGLQGEIPDNLPKGVPFITGKEKVLACAKHYVGDGGTINGIDENNTVIDRDGLMRIHMPGYFNSISKGVASIMVSYSSWNGEKMHANQDLITGYLKNTLHFKGFVISDFEGIDRITSPPHANFTYSIEAGVSAGIDMFMNPKLYIEFIEDLTMLVKNKFIPMSRIDDAVRRILWVKFMMGIFETPFADYSLVRYLGIQK…
>GmBXL24
MFLLPSGGVKEMAKISILLVGLWLLGSWTGLLDAEYMKYKDTKESIDTRVEDLVSRMTLEEKIGQMLQIERKYASADLVKKYFIGSVMSEGGSVPAPQASAETWIDMVNEFQKGALSTRLGIPMFYGIDAVHGHNTINNATIFPHNIGLGATRDPELVKRIGAATALELRATGIQYTYAPCIAVCRDPRWGRCYESYSEDPKLVQAMTEIIPGLQGDIPDNLPKGVPFMTGKEKVLACAKHYVGDGGTINGIDENNTVIDRDGLMRIHMPGYFNSISKGVASIMVSYSSWNGVKMHANNDLITGYLKNTLHFKGFVISDFEGIDRITLPPHANFTYSIEAGVSAGIDMFMNPKLYIEFIEDLIMLVKNKFIPMSRIDDAVRRILWVKFMMGIFETPFAD…
>GmBXL25
MAKIPIFSVGIMLLHCWAAMTGAEYLKYKDPKQPLNNRIKDLMNRMTLEEKIGQMTQIDRKVASAEVMNKYYIGSVLSGGGSVPRAQASAKDWIHMVNDFQKGALSTRLGIPMIYGIDAVHGHNNVYKATIFPHNVGLGATRDPKLVRKIGEATALEVRATGIQYVFAPCIAVCRDPRWGRCYESYSEDHKVVQAMTEIIPGLQGDIPPNSRKGVPFVAGKKKVAACAKHYVGDGGTTKGINENNTVISRHGLLSIHVPAYYNSIIKGVSTIMISYSSWNGQKMHANHNLITDFLKNTLRFRGFVISDWQGIDRITTPSHANYTYSIYAGITAGIDMIMVPYNYTEFIDGLTSQVKNNLIPMSRIDDAVKRILRVKFIMGLFENPLADYSLVKQLGSKK…
>GmBXL26
MGFTCYGYCENVSLHAGSTSSVQMGTTTTPLVLVLLFCCLVSVLQAEYLKYKDPKQPLNVRIKNLLKRMTLEEKIGQMVQIERSVATPQVMKKYFIGSVLSGGESVPATNASAETWIQMVNGIQNGSLSTRLGIPMIYGIDAVHGNNNVYKATIFPHNVGLGVTRDPVLIKKIGDATALEVRATGIQYVFAPCIAVCRDPRWGRCFESYSEDPKIAQAMTEIIPGLQGDISSNSRKGVPYVSGKNKVAACAKHYVGDGGTTKGINENNTVISYSELLRIHMPPYYDSIVKGVSTVMVSYSSWNGQKMHANHFLVTNYLKNKLKFRGFVISDWLGIDKITSPPHSNYSYSIQVGVGAGIDMIMVPFNFTEFIDVLTYQVKNNIIPVSRIDDAVKRILRVK…
>GmBXL27
MGAISTPLVLVLLFCCLVSVSQAEYLKYKDPKRPLNVRIKDLLKRMTLEEKIGQMVQIERSVATPQVMKKYFIGSVLSGGGSVPETNASAETWIQMVNGIQNGSLSTRLGIPMIYGIDAVHGHNNVYKATIFPHNVGLGVTRDPVLIKKIGDATALEVRATGIQYVFAPCIAVCRDPRWGRCYESYSEDPKIVQAMTEIIPGLQGDISDNSRKGVPFVAGKNKVAACAKHYVGDGGTTKGINENNTVVSYNGLLRIHMPAYHDSIVKGVSTVMVSYSSWNGQKMHANHFLVTDYLKNKLKFRGFVISDWLGIDRITSPSHSNYSYSIQVGVGAGIDMIMVPFNFTEFIDVLTYQVKNNIIPVSRIDDAVRRILRVKFVMGLFENPHADISLVNQLGSEE…
>GmBXL28
MGRYSIPFMGVLLLFCLVSSSEAEYLKYKDPKAPLNVRISDLLKRMSLEEKIGQMTQIERSVATPDVMNKYFIGSVLSGGGSVPATKASAASWQQMVNQMQKAALSTRLGIPMIYGIDAVHGHNNVYNATVFPHNVGLGVTRDPVLIKKIGEATALEVRATGIPYVFAPCIAVCRDPRWGRCYESYSEDPKIVKTMTEIIPGLQGDIPGNSIKGVPFVAGKNKVAACAKHYLGDGGTNKGINENNTLISYNGLLSIHMPAYYDSIIKGVSTVMISYSSWNGMKMHANKKLITGYLKNKLHFKGFVISDWQGIDRITSPPHANYSYSVQAGVSAGIDMIMVPFNYTEFIDELTRQVKNNIIPISRIDDAVARILRVKFVMGLFENPYADPSLANQLGSKE…
>GmBXL29
MGIYSMPFVGVLLLFCLVSSSEAEYLKYKDPKVPPNVRISDLLKRMSLEEKIGQMTQIERSVATPDVMKKYFIGSVLSGGGSVPATKASAETWQQMVNQLQKAALSTRHGIPMIYGIDAVHGHNNVYNATIFPHNVGLGVTRKVYGYARIERVIMKDPVLIKKIGEATALEVRATGIPYVFAPCIAVCRDPRWGRCYESYSEDPKIVKTMTEIIPGLQGDIPGNSIKGVPFVAGKNKVAACVKHYLGDGGTNKGINENNTLISYNGLLSIHMPAYYDSIIKGVSTVMVSYSSWNGMKMHANRKLITGYLKNKLHFKGLVISDWQGIDRITSPPHANYSYSVQASVSAGIDMIMVPYNYTEFIDELTHQVKNNIISMSRIDDAVARILRVKFVMGLFENP…
>MtBXL1
MGCFKNLITFMLLISILVTLSEGRVPFACDPKNGLTRSYKFCNTRVPIHARVQDLIGRLALPEKIRLVVNNAIAVPRLGIQGYEWWSEALHGVSNVGPGTKFGGAFSAATSFPQVITTAASFNQSLWLEIGRIVSDEARAMYNGGAAGLTFWSPNVNIFRDPRWGRGQETPGEDPTVAGKYAASYVQGLQGNGAGNRLKVAACCKHYTAYDLDNWNGVDRFHFNAKVSKQDLADTYDVPFKACVRDGKVASVMCSYNQVNGKPTCADPELLRNTIRGEWGLNGYIVSDCDSVGVLYDNQHYTRTPEQAAAAAIKAGLDLDCGPFLALHTDGAIKQGLISENDLNLALANLITVQMRLGMFDGDAQPYGNLGTRDVCLPSHNDVALEAARQGIVLLQNKG…
>MtBXL2
MSSTFSLSPLITLFILLLQSSCDARDSFACDAKDAATKNLPFCNVKLAIPERVKDLIGRLTMQEKVNLLVNNAPAVPRVGMKSYEWWSEALHGVSNVGPGTRFGGVFPAATSFPQVITTAASFNASLWEAIGRVVSDEARAMYNGGAAGLTYWSPNVNIFRDPRWGRGQETPGEDPVLAGRYAASYVKGLQGTDGNKLKVAACCKHFTAYDVDNWNGVDRFHFNALVSKQDIEDTFDVPFRMCVKEGKVASVMCSYNQVNGVPTCADPNLLKKTVRGVWGLDGYIVSDCDSVGVLYNSQHYTSTPEEAAADAIKAGLDLDCGPFLGVHTQDAVKKGLLTEADVNNALVNTLKVQMRLGMFDGEPSAQAYGRLGPKDVCKPAHQELALEAARQGIVLLKN…
>MtBXL3
MDSILITIVFLLLLMSSEARDPFACDPKNTSTNNFPFCKASLPIPTRVNDLIGRLTLQEKVSMLVNNAAAVPRVGIKGYEWWSEALHGVSNVGPGTKFAGQFPAATSFPQVITTVASFNASLWEAIGRVASDEARAMYNGGTAGLTYWSPNVNIFRDPRWGRGQETPGEDPILAGKYAASYVRGLQGTDSSRLKVAASCKHFTAYDLDNWNGVDRFHFNAKVSKQDMEDTFNVPFRMCVKEGNVASVMCSYNQVNGVPTCADPNLLKRTIRGQWHLDGYIVSDCDSVGVFYTNQHYTSTPEEAAADAIKAGLDLDCGPFLAQHTQNAVKKGLLTETDVNGALANTLTVQMRLGMFDGEPSAQPYGNLGPTDVCTPTHQELALDAARQGIVLLKNTGPSL…
>MtBXL4
MANTKNREPKVSSVFLCFSIFYVAVLLNCNHVYGQTSTVFACDVAKNTNVSSYGFCDKSLSVEDRVSDLVKRLTLQEKIGNLGNSAVEVSRLGIPKYEWWSEALHGVSNIGPGTHFSSLVPGATSFPMPILTAASFNTSLFQAIGSVVSNEARAMYNVGLAGLTYWSPNINIFRDPRWGRGQETPGEDPLLSSKYAAGYVKGLQQTDDGDSDKLKVAACCKHYTAYDVDNWKGVQRYTFDAVVSQQDLDDTFQPPFKSCVIDGNVASVMCSYNKVNGKPTCADPDLLKGVIRGKWKLNGYIVSDCDSVEVLFKDQHYTKTPEEAAAKTILSGLDLDCGSYLGQYTGGAVKQGLVDEASINNAVSNNFATLMRLGFFDGDPSKQPYGNLGPKDVCTPENQ…
>MtBXL5
MAYVENRTPNVSVFLCFFILFATILLSCGRVSSQTSAVFACDVAKNPALANYGFCNKKLSVDARVKDLVRRLTLQEKVGNLVNSAVDVSRLGIPKYEWWSEALHGVSNIGPGTHFSNVIPGSTSFPMPILIAASFNASLFQTIGKVVSTEARAMHNVGLAGLTYWSPNINIFRDPRWGRGQETPGEDPLLASKYAAGYVKGLQQTDDGDSNKLKVAACCKHYTAYDVDDWKGVQRYTFNAVVTQQDLDDTYQPPFKSCVIDGNVASVMCSYNQVNGKPTCADPDLLKGVIRGKWKLNGYIVSDCDSVDVLFKNQHYTKTPEEAAAKSILAGLDLNCGSFLGRYTEGAVKQGLIGEASINNAVYNNFATLMRLGFFDGDPSKQAYGNLGPKDVCTSANQE…
>MtBXL6
MKNHLLFLCIFFSFFILPITSQKHACDKGSPKTSNFPFCNTSLSYETRAKDLVSRLTLQEKAQQLVNPSTGISRLGVPAYEWWSEALHGVSNVGPGTRFDSRVPGATSFPAVILSAASFNETLWYTMGQVVSNEARAMYNVDLAGLTFWSPNVNVFRDPRWGRGQETPGEDPLVVSRYAVNYVRGLQEVGDEASAKGDRLKVSSCCKHYTAYDVDNWKGVDRFHFDAKVTKQDLEDTYQPPFKSCVLEGHVSSVMCSYNRVNGIPTCADPDLLQGVIRGQWGLDGYIVSDCDSVEVYYNSIHYTKTPEDAVALALKAGLNMNCGDFLKKYTANAVNLKKVDVSIVDQALVYNYIVLMRLGFFENPKSLPFANLGPSDVCTKENQQLALEAAKQGIVLLE…
>MtBXL7
MMFLQQRSTIIIFLFSLLLIHLPKFFTTPDYPCKPPHSHYPFCNISLPISTRTTSLISLLTLSDKINQLSNTASSISHLGIPSYQWWSEALHGIATNGPGVNFNGSVKSATNFPQVIVSAAAFNRSLWFLIGYAVGVEGRAMFNVGQAGLSFWAPNVNVFRDPRWGRGQETPGEDPMVGSAYAVEFVRGIQGVDGIKKVLNDHDSDDDGLMVSACCKHFTAYDLEKWGEFSRYNFNAVVTQQDLEDTYQPPFRGCVQQGKASCLMCSYNEVNGVPACASKDLLGLVRNKWGFEGYIASDCDAVATVFEYQKYAKSAEDAVADVLKAGMDINCGTFMLRHTESAIEQGLVKEEDLDRALFNLFSVQMRLGLFNGDPEKGKFGKLGPQDVCTPEHKKLALE…
>MtBXL8
MALSSTFTFVTIISLFLTLTYSVLAQLPPFACDYSNPSTRSYPFCNPKLPITQRTKDLVSRLTLDEKLAQLVNSAPPIPRLGIPAYEWWSEALHGIGNVGRGIFFNGSITSATSFPQVILTAASFDSHLWYRIGQAIGVEARAIYNGGQAMGMTFWAPNINIFRDPRWGRGQETAGEDPMMTSNYAVSYVRGLQGDSFQGGKLRGHLQASACCKHFTAYDLDNWKGVNRFHFDARVSLQDLADTYQPPFRSCIEQGRASGIMCAYNRVNGIPSCADFNLLTNTVRKQWEFHGYIVSDCGAVGIIHDEQGYAKSAEDAVADVLHAGMDLECGSYLTDHAKSAVQQKKLPIVRIDRALHNLFSIRIRLGQFDGNPAKLPFGMIGPNHVCSENHLYLALEAA…
>MtBXL9
MGHFSITITFISFIFLFLTRYHRLVHADSPTHVPPYSCDTTNPLTKSLPFCNLNLTITQRAKDIVSRLTLDEKISQLVNTAPSIPRLGIPSYQWWDEALHGVANAGKGIRLNGSVAGATSFPQVILTAASFDSKLWYQISKVIGTEARGVYNAGQAQGMTFWAPNINIFRDPRWGRGQETAGEDPLVNSKYGVSYVRGLQGDSFEGGKLIGDRLKASACCKHFTAYDLDNWKGLDRFDFDAKVTLQDLADTYQPPFHSCIVQGRSSGIMCAYNRVNGVPNCADYNLLTKTARQKWNFNGYITSDCEAVRIIYDNQGYAKTPEDAVADVLQAGMDVECGDYLTKHAKAAVLQKKVPISQIDRALHNLFTIRIRLGLFDGNPTKLQYGRIGPNQVCSKENL…
>MtBXL10
MGHFSITITFIFLFLTRYHRLVHADSLATNVPPYSCDTSNPLTKSFPFCNLNLTITQRAKDIVSRLTLDEKISQLVNTAPAIPRLGIPSYQWWNEALHGVSYVGKGIRLNGSITAATSFPQIILIAASFDPKLWYRISKVIGTEARGVYNAGQAQGMTFWAPNINIFRDPRWGRGQETAGEDPLVNSKYGVSYVRGLQGDSFEGGKLIGGRLKASACCKHFTAYDLENWKGVNRYVFDAKVTLQDLADTYQPSFHSCVVQGRSSGIMCAYNRVNGVPNCADYNLLTNTARKKWNFNGYIASDCDAVRFIYEKQGYAKTPEDVVADVLRAGMDVECGNYMTKHAKSAVLQKKIPISQIDRALHNLFTIRIRLGLFDGNPTKLQYGRIGPNQVCSKENLDL…
>MtBXL11
MGDFSITITFISFILLFLTRYHQLVHADPPTLVPPYSCDTSNPRTKLFPFCNLNLTITQRAKDIVSRLTLDEKVSQLVNTAPAIPRLDIPSYQWWNEALHGVSYVGMGIILNGSIPAATSFPQVILTAASFDPKLWYQISKVIGTEARGVYNAGQAQGMNFWAPNINIFRDPRWGRGQETAGEDPLVNSKYGVSYVRGLQGDSFEGGKLIGGRLKASACCKHFTAYDLENWKGVNRYVFDAKVTLQDLADTYQPSFHSCVVQGRSSGIMCAYNRVNGVPNCADYNLLTNTARKKWNFNGYIASDCDAVRFIYEKQGYAKTPEDVVADVLRAGMDLECGNYMTKHAKSAVLQKKIPISQIDRALHNLFTIRIRLGLFDGNPTKLQYGRIGPNQVCSKENL…
>MtBXL12
MGYLPITITFISFIFLFLTRYNQLVHADSPTLVPPYSCDITNPLTKSYTFCNLNLTTIQRAKDIVSRLTLDEKLAQLVNTAPAIPRLGIHSYQWWSEALHGVADYGKGIRLNGNVTIKAATIFPQVILTAASFDSKLWYRISKVIGTEARAVYNAGQAEGMTFWAPNINIFRDPRWGRGQETAGEDPLVSAKYAVSFVRGLQGDSFEGGKLNEDRLKASACCKHFTAYDLDNWKGVDRFDFDANVTLQDLADTYQPPFHSCIVQGRSSGIMCAYNRVNGIPNCADYNLLTNTARKKWNFNGYITSDCSAVDIIHDRQGYAKAPEDAVADVLQAGMDVECGDYFTSHSKSAVLQKKVPISQIDRALHNLFSIRIRLGLFDGHPTKLKYGKIGPNRVCSKQ…
>MtBXL13
MSFFNFSNQRTPKSKEAMDSLYKNPNEPIEARIKDLLSRMTLNEKIGQMIQIERTVATPSVIKDLSIGSILSSGGSTPFDNALSSDWADMVDGYQKSALESRLGIPLIYGIDAVHGNNSVYGATIFPHNVGLGATRDADLVRRIGAATALEVKASGIHYNFAPCVAVCKDPRWGRCYECYSEDTEIVRKMTSIVSGLQGQPPQGHKHGYPFVAGRENVIACAKHFVGDGGTHKGVNEGDTILSYEDLEKIHMAPYLDCISQGVSTIMASYTSWNGRKLHADHFLLTEILKEKLGFKGFVISDWEGLDRLCKPHGSDYRYCISSAVNAGIDMVMVAVRYKLFIEELTSLIESGEVPMSRIDDAVERILRVKFAAGLFEFPLSDRSLLDIVGCKPHRDLAR…
>MtBXL14
MDSVYRNPTETVEDRIKNLLSLMTLKEKIGQMTQIERSVTTPSAIKDFTIGSVYCAPPNSATAKKEVSSDWADMVDGFQKLALESRLGIPIIYCTDAIHGNNNVYGTTIFPHNVGLGATRDADLVQKIAAATSLELRASGTHYTLAPSVSVCKDPRWGRCYESYSEDTEIVQNMTSYVSGLQGQPPEHYRKGYPFLAGRNKAIACARHFVGDGGTEKGVNEGNTILSYEDLEKIHMAPYVDCIAQGVSTIMVSYSSWNGVKLHGHHFLINDILKEKLGFKGFVISDWEGIDELCQPYGSDYRYCISTSINAGIDMVMVPLRYEQFMEELTSLVQSGEVPMTRIDDAVERILRVKFIAELFEFPLTDRSLLDTVGCKIHRDLAREAVRKSLVLLKNGKEP…
>MtBXL15
MDSVYMNPAEPVEARIKNLLSLMTLKEKIGQMTQIERSVTTPSAIKDFAIGSVYCAPPKNATSEKEVSSDWADLVDGFQKLALESRLGIPIIYGTDAVHGNNNVYGTTIFPHNVALGATRDADLVQRIGAAISLELRASRTHYTCAPCVAVCKDPRWGRCYESYSEDTEIVRNMTSYVSGLQGQPPERHPRGYPFVAGRNKVIACAKHFVGDGGTEKGVNEGNTILSYEDLEKIHMASYVDCIAQGVSTIMVSYSSWNGVKLHGHHFLINDILKEKLGFKGFVISDWEGIDELCQPYGSDYRYCISTSINAGIDMVMVPIRYEKFMEELMIDDAVERILRVKFIAELFEFPLTDRSLLDIVGCKIHRDLAREAVRKSLVLLKNGKEPSKPFIPLNKNAK…
>MtBXL16
MGKSSITVVGVLLLCFLVSFSEAEYRKYKDPKVPLNRRIKDLMSRMTLEEKIGQMTQLERSVATPEAMTKYFIGSVLSGGGSVPAEKASAETWVKMVNQIQNAALSTPLGIPMIYGIDAVHGHNNVYNATIFPHNVGLGVTRDPVLIKKIGEATALEVRATGIPYVFAPCIAVCRDPRWGRCYESYSEDPKIVKTMTEIIPGLQGDIPGNSRKGTPFVAGKNKVAACAKHFVGDGGTTKGINENNTVISYKGLLGIHMPAYYDSVIKGVSTVMISYTSWNGKKMHANRDLVTGYLKNKLRFRGFVISDWQGIDRITSPPHANYSYSVEAGVSAGIDMIMVPYNFTEFIDDLTFQVKNNIIPISRIDDAVARILRVKFTMGLFENPLADLSLINQLGSKE…
>MtBXL17
MSRIRLLGVVLWLCCWLVVTADAQVDEMKYKDPKQPVAVRVKDLLSRMTLEEKIGQMTQIDRSVANANVMKNSFIGSVLSGGGSEPLPKATAQDWVNMINEFQKGSLASRLGIPMMYGIDAVHGHNNVYNATIFPHNVGLGCTRDPDLARRIGAATALEIRATGIPYAFAPCIAVCRDPRWGRCYESYSEDPKIVREMTEIIPGLQGDIPPGARKGVPYVGGKTKVAACAKHFVGDGGTTKGLNENNAVVDWHTLMSLHMPAYIDSIIKGVSTVMASYSSWNGVKMHANRDLITGYLKNTLKFKGFVISDWQGIDKITTPPGSNYTYSVQASIEAGVDMVMVPYEFEDFIKDLTLLVKNNIIPMDRIDDAVERILVVKFTMGLFENPLADFSLVNELGS…
>MtBXL18
MEKIPIFLVGFWLLSNWAGLLEAEDLMKYKNPNESIDVRVEDLISRMTLEEKIGQMLQIERKYASDNVLIKYFIFLFTILFPLYVSVMSEGGSTPVLQASAINWIDMVNEFQKDVLSTRLGIPIFYGIDAVHGNSPVYKATIFPHNIGLGATRDPELVKRIGAATALEVRATGIQYVFAPCVAVCRNPRWGRCYESYSQDPKIVQAMTEIISGLQGEIPDNMPKGVPVIVRKEKVIACPKHYVGGTTNGIDESDTVIDRDGLMEIHMPGYLSSISKGVATIMVSYSSWNGDKMHAHHDLITGFLKNTLHFQGFVISDSDGIDKITSPYRANCTYSVLAGVSAGIDMFLVTKNYTEFIDELTTLMNNKFIAMTRIDDAVRRILRVKFMMGIFENPFADYS…
>MtBXL19
MAKIPIFLVGFWLLSNWAGLLETEDMMKYKNPNESIDIRVEDLISRMTLEEKIGQMLQIERKYASDNVLNKYFIGSVMSEGGSTPVPQASAENWIDMLNEFQKDALSTRLGIPIFYGIDAVHGNSPVYKATIFPHNIGLGATRDPELVKRIGAATALEVRATGMQYVYAPCIAVCRDPRWGRCYESYSEDPKVVQAMTEIIPGMQGDVPDNMPMGVPFIAGNEKVIACAKHYVGDGGTTNGIDESDTVIDRDGLMEIHMPGYLSSISKGVATIMVSYSSWNGDKMHAHHDLITGFLKNTLHFQGFVISDFEGIDRITSPFRANCTYSVQAGVSAGIDMFMVPKFYTEFIDDLTTLVNNKFIPMSRIDDAVRRILRVKFMMGIFENPFADYSLVKYLGIK…
>MtBXL20
MAEAENFKYKDPKQLLNTRIKDLMDRMTLEEKIGQMVQIDCTVASADVMKKYFIGSILSGGGHTPKQNATANEWVDFVNEFQKGALSTRLGIPMIYGIDAVHGHNNVYKATIFPHNVGLGATRDPQLVRRIGEATALEARATGIPYVFAPCIAVCRDPRWGRCYESYSEDHKIVQSMTELIPGLQGDLPANWSKGVPYVGGSKKVAACAKHFVGDGGTTKGINENNTVANRHQIYGIHMPAYYNSIIKGVATVMISYSSLNGHKMHANHDLVTGFLKNKLRFRGFTISDWEGIDRITSPPHANYTYSIEASVNAGLDMIMVPMNYTEFIDGLTSLVKKNAIPMSRIDDAVKRILRVKFVMGLFENPLADYSLADQIGSPEHRELAREAVRKSLVLLKNG…
>MtBXL21
MAKGSHFLVGLVLLHCLVAMAEAEHLRYKDPKQPLNTRIKDLVDRMTLEEKIGQMVQIDRSVASADVMKKYYIGSILSGGGSVPKPEATAKDWVDMINEFQKGALSTRLGIPMIYGIDAVHGNNNVYKATIFPHNVGLGATRDPQLVKKIGDATALEARATGIPYVFAPCIAVCRDPRWGRCYESYSEDHKIVQSMTELIPGLQGDLPANWSKGVPYVGGSKKVAACAKHFVGDGGTTKGINENNTVATRHELLSIHMPAYYNSIIKGVSTIMVSYSSWNGEKMHANRDLITGFLKNTLRFRGFVISDWEGIDRITSPPHANYTYSIEAGVNAGIDMIMIPFNYTEFIDGLTLLVKSNAIPMSRIDDAVKRILRVKFVMGLFENPLADYSLTDQLGSQE…
>MtBXL22
MAKSTMFLVGLVLLHYLVAMAEAKHLRYKDSKQPLNTRIKDLLDRMTLEEKIGQMVQIERNVASAEVMNNYFIGSVLSGGGSVPKPKATAKDWVDMINEFQKGALSTRLGIPMIYGIDAVHGNNNVYNATIFPHNVGLGATRDPQLVKKIGEATALESRATGIPYVFAPCIAVCRDPRWGRCYESYSEDHKVVQAMTEIIPGLQGDLPANWSNGVPYVAGNKKVAACAKHFVGDGGTTKGINEDNTVANRHELFSIHMPAYYNSIIKGVLTVMVSYSSWNGEKMHANRDLITGFLKNTLRFKGFVISDWEGIDRITSPPHANYTFSIEAGVNAGIDMIMIPHNYTEFIDGLTLLVKKNVIPMSRIDDAVKRILRVKFVMGLFENPLADYSLADQLGSQE…
>MtBXL23
MVKGAISLVAGLVLFHCWVAMAEAEHLRYKDSKQPLNTRIKDLIDRMTLEEKIGQMVQIERGVASAEVMNKYFIGSVLSGGGSVPKPKATAKDWVDMINEFQKGALSTRLGIPMIYGIDAVHGNNNVYNATIFPHNVGLGATRDPQLVKKIGEATALESRATGIPYVFAPSIAVCRDPRWGRCYESYSEDHKIVQAMTELIPGLQGDLPANWSNGVPYVVGNKKVAACAKHFVGDGGTTEGINEDNTVATRHELFSIHMQAYYNSITKVVLTIMVSYSSWNGEKMHSNRDLVTGFLKNTLHFRGFVISDWKGIDRITSPPHANYTFSIEAGVNAGIDMIMIPFNYTEFIDGLTLLVKKNVIPMSRIDDAVKRILRVKFVMGLFENPLADYSLADQIGSP…
>LjBXL1
MSSDCCNGKKCLWAFGLVTCLVAMLIGAGEARVPFACDPQKGLTRGFKFCRTNVPIHVRVQDLIGRLTLAEKIRLVVNNAIEVPRLGIQGYEWWSEALHGVSNVGPGTKFGGAFPAATSFPQVITTAASFNQSLWKEIGRVVSDEARAMYNGGAAGLTYWSPNVNIFRDPRWGRGQETPGEDPTLAAKYAASYVQGLQGDGAGNRLKVAACCKHYTAYDLDNWNGVDRFHFNARVSKQDLEDTYNVPFKACVMEGKVASVMCSYNQVNGKPTCADSDLLRNTIRGQWRLNGYIVSDCDSVGVFYDNQHYTRTPEEAAAEAIKAGLDLDCGPFLALHTDAAIKNGLITENDLNLALANLITVQMRLGMFDGEPSAHPYGNLGPRDVCTPAHNELALEAAR…
>LjBXL2
MASTSSPPFITIITIFFFLLLLLGVFRHTGEARDPFACDPKDGTTKSLPFCKVSLPIQERVKDLIGRLTLQEKVNLLVNTAGAVPRLGIKGYEWWSEALHGVSNVGPGTKFGGQFPGATSFPQVITTAASFNDSLWEAIGRVVSDEARAMYNGGAAGLTYWSPNVNIFRDPRWGRGQETPGEDPVLAGRYAASYVRGLQGTDGDRLKVAACCKHFTAYDLDNWNGVDRFHFNAQVSKQDKEETFDVPFRMCVKEGKVASVMCSYNQVNGVPTCADPNLLKRTVRGQWHLDGYIVSDCDSVGVFYSNQHYTSTPEEAAADAIKAGLDLDCGPFLGLHTQDAVKKGLLSEADVSGALMNTLTVQMRLGMFDGEPSAQNYGHLGPRDVCKPAHQELALEAAR…
>LjBXL3
MDSMSLPLIAILFLLLISGSQAREPFACDPKNTTTTNLPFCRASLVTGARVNDIIGRLTLQEKVNLLVNNAAAVPRLGIKGYEWWSEALHGVSNVGPGTKFGGQFPAATSFPQVITTAASFNASLWEAIGQVVSDEARAMYNGGMGGLTYWSPNVNIFRDPRWGRGQETPGEDPILAGKYAASYVRGLQGTDRSRLKVAASCKHFTAYDLDNWNGVDRFHFNAKVSKQDIEDTFNVPFRMCVKEGNVASVMCSYNQVNGVPTCADANLLKRTVRGQWGLNGYIVSDCDSVGVFYTSQHYTSTPEEAAADAIKAGLDLDCGPFLGAHTQNAVKRGLLSEADVNVALANTLTVQMRLGMFDGEPSSQAYGNLGPRDVCTQPHQELALEAARQGIVLLKNSG…
>LjBXL4
MACLLQNRVSVLVCFSFFCATVCGQTSPPFACDVTKNASFAGFGFCDKSLPVADRVADLVKRLTLQEKIGNLGDSAVDVGRLGIPRYEWWSEALHGVSNIGPGTRFSSVVPGATSFPMPILTAASFNSTLFQAIGKVVSTEARAMYNVGLAGLTYWSPNINIFRDPRWGRGQETPGEDPLLSSKYAAGYVKGLQQTDDGDSNKLKVAACCKHYTAYDVDNWKGVQRYTFNAVVSQQDLDDTFQPPFKSCVIDGNVASVMCSYNQVNGKPTCADPDLLKGVIRGQWKLNGYIVSDCDSVEVLFKDQHYTKTPEEAAAKSILAGLDLDCGSYLGKYTEGAVKQGLLDEASINNAISNNFATLMRLGFFDGNPSTLPYGGLGPKDVCTSENQELAREAARQG…
>LjBXL5
MLCSENRAPKCSVLLCLLTLFTTILLSCGLVWGQTTPNFACDVAKNPALSGYGFCNRSLPVNARVADLVGRLTLQEKIGNLVSGAAIVSRLGIPKYEWWSEALHGVSNIGPGTRFSNVVPRAASFPMPILTAASFNTSLFQAIGKVVSTEARAMYNVGLAGLTYWSPNINIFRDPRWGRGQETPGEDPVLASKYAAGYVKGLQQTDHGDHNKLKVAACCKHYTAYDIDNWKGVERYRFNAVVTQQDLDDTYQPPFKSCVIDGNVASVMCSYNQVNGKPTCADPDLLKGVIRGQWKLNGYIVSDCDSVEVLYNAQHYTKTPEEAAAISILSGLDLNCGSFLGKHTEDAVKQGLVHEADISYAVSNNFATLMRLGFFDGDPRKQPYGKLGPKDVCTSANQE…
>LjBXL6
MLIWLIHESLPCRYIVSDCDSVQVYYESIHYTATPEDAVALALKAGLNMNCGDYLRKYTANAVKLKKVDVSTVDQALVYNYIVLMRLGFFDNPKSLPFANLGPSDVYTKENQQLALEAAKQGIVLLENSGVLPLSKTNIKKMAVIGPNANATTVMISNYAGIPCRYTSPLQGLQKYISSVTYAPGCGNVKCGDQSLFSAATKAAALADAVVVVVGLDQYIEAEALDRVNLTLPGFQENISNIGGILWVGYPGEAGGDAIAQVIFGDYNPGGRSPFTWYPQSYADQVPMTDMNMRANSSRNFPGRTYRFYNGNSLYEFGHGLSNSTFSTYIASAHSTIMIEPNTSISQPHNNIFESLSDGQAIDISTISCLDLTCLLVIGVKNNGPFNGSHVVLVFWQPA…
>LjBXL7
MKSNLLFLSLFLSLLVLLPILTSSQKHACNKASPKTSNFPFCDTTLSYEARAKDLVSRLTLQEKAQQLVNPSSGIARLGVPSYEWWSEALHGVSNLGPGTRFNRTVPGATSFPAVILSAASFNATLWYNMGQVVSTEARAMYNVDLAGLTFWSPNVNVFRDPRWGRGQETPGEDPLVVSRYAVKYVRGLQDVEDEESIKADRLKVSSCCKHYTAYDVDNWKGVDRFHFDAKVTKQDLEDTYQPPFKSCVVEGHVSSVMCSYNRVNGIPTCADPDLLKGVIRGQWGLDGYIVSDCDSVQVYYESIHYTATPEDAVALALKAGLNMNCGDYLRKYTANAVKLKKVDVSTVDQALVYNYIVLMRLGFFDNPKSLPFANLGPSDVCTKENQLLALEAAKQGIV…
>LjBXL8
MSNQWRTLFFIFFVVLIHFTTSIEDFACKRPHHSRYKFCDTSLSIPTRAHSLVSLLTLPEKIQQLSNNASSIPRLGIPAYQWWSESLHGIAINGPGVSFDGAVSAATDFPQVIVSAASFNRTLWFLIASAVAVEARAMFNVGQAGLTFWAPNVNVFRDPRWGRGQETPGEDPMVASAYAVDYVRGLQGAGGVKNVFGEKRALSDYGGGSGNGSFDSDSDDGDDGDSLMVSACCKHFTAYDLEKWGQFARYNFNAVVSQQDLEDTYQPPFRGCVQQGKASCLMCSYNEVNGVPACASEDLLGVARNNWGFKGYITSDCDAVATVFEYQGYVKSAEDAVAEVLKAGTDINCGTYMLRHTASAVEQGKVKEEDIDRALLNLFSVQLRLGLFDGDPRTGKYGK…
>LjBXL9
MECQFHFHTMVLSSPFTFLTFLTLTLTHAQFTHPPPPFACDWSNPSTRSYPFCNPKLPIKQRTRDLVSRLTLDEKLAQLVNSAPPIPRLGIPGYQWWSEALHGVGNVGRGIFFNGSISSATSFPQVILTAATFDSHLWYKIGQAIGVEARAIYNGGQAMGMTFWAPNINIFRDPRWGRGQETAGEDPLLSSKYAVSFVRGIQGDSFQGGKLRGHLQASACCKHFTAYDLDNWKGVSRFVFDAQVTLQDLADTYQPPFQSCVQQGRASGIMCAYNRVNGVPNCADYNLLTKTARKQWDFHGYIASDCGAVAIIHDEQGYAKSAEDAVADVIRAGMDLECGSYLTDHAKSAVVQKKLPISLIDRALHNLFSIRIRLGLFDGNPNKLSFGMIGPNHVCSKQH…
>LjBXL10
MALLSHAITFFIISFLYLTHHQLAHAQSPTQPPYSCGAHSNSYTFCNSKLPITQRAKDLVSRLTLDEKLSQLVNSAPPIPRLGIPGYQWWSEALHGVADAGKGIRFNGTIKSATSFPQVILTAASFDANLWYQISKVIGTEARAVYNAGQAQGMTFWAPNINIFRDPRWGRGQETAGEDPMVNAKYAVAYVRGLQGDSFEGGKLGERLQASACCKHFTAYDLDNWKGLDRFDFDAHVTPQDLADTYQPPFHSCIQQGRASGIMCAYNRVNGVPNCADFNLLTNTARKQWNFNGYITSDCGAVSIIHDRQGYAKTAEDAVADVLRAGMDVECGDYLTKHGKSAVLQKKVPISQIDRALHNLFSIRIRLGLFDGNPSKLTYGSIGPNQVCSKQNLKLALEA…
>LjBXL11
MDCLYKNPNQPIEARVKDLLSRMTLQEKIGQMTQIERTVATPSILRDLSIGSILSAGGSAPFENALSSDWADMVDGFQKSALESRLGIPLIYGIDAVHGNNSVYGATIFPHNVALGATRDADLVRRIGAATALEVKASGIHYNFAPCVAICKDPRWGRCYECYSEDTEIVRKMTSIISGLQGQPPQGHKHGYPFVAGRNNVIACAKHFVGDGGTHKGVNEGNTILSYEELERIHMAPYLDCISQGVSTIMASYSSWNGRRLHADHFLLTEILKEKLGFKGFVISDWEGLDRLSEPRGSNYRYCISVSVNAGIDMVMVPLRHELFFEDLTSLVESGEVPMSRIDDAVERVLRVKFAAGLFEFPLSDRSLLDTVGCKQHRDLAREAVRKSLVLLKNGKVTS…
>LjBXL12
MMSRALVHFWGVLWLCWWLASTGEAQVEYLKYKDPKQPVATRVKDLLARMTLEEKIGQMVQIDRSVASEAVMKNNFIGSVLSGGGSEPLPKATAEDWVNMINGFQKGSLESRLGIPMMYGIDAVHGHNNVYNATIFPHNVGLGCTRDPDLLQRIGAATALEARATGIPYVFAPCIAVCRDPRWGRCYESYSEDPKIVEEMTAIIPGLQGDIPANSRRGFPYVGGKTKVAACAKHFVGDGGTTKGTNENNTVIDWHGLLSIHMPAYSDSIIKGVSTVMVSYSSWNGVKMHANHDLVTGFLKNTLKFKGFVISDWQGIDRLTTPLGSNYTYSVQASIEAGIDMVMVPYKYDDFIQDLNLLVKNNIIPMERIDDAVERILLVKFTMGLFENPLADLSLVNEL…
>LjBXL13
MAKIPFLLVGLWLLGSWTSLLEAEYMKYKDPKQSIDTRVQDLITRMTLEEKIGQMLQIERKYASVDVLKNYFIGSVMSEGGSMPAPKASAENWIDMVNEFQKGALSSRLGIPMFYGIDAVHGHGTVYKATIFPHNIGLGATRDPELVKRIGAVTALEVRATGIQYVYSPCVAVCRDPRWGRCYESYSEDPKVVQDMTEIISGLQRDVPDNLPKGVPYIAGKEKVIACAKHYVGDGGTINGIDGNNTVIDRDGLMRVHMPGYFSSISKGVATIMVSYSSWNGIKMHTNHDMITGFLKNTLHFKGFVISDFEGIDRITSPPHANFTYSVEAGVSAGIDMFMIPKFFTEFINDLTILVKNKLIPMSRIDDAVKRILWVKFMMGIFENPFADYSLVGYLGIQK…
>LjBXL14
MAKVVIFFVGLVLLHCWVAMAEAEYLKYKDPKQPLSTRIKDLINRMTLEEKIGQMVQIDRSVASADVMKKYFIGSMLSGGGSVPKQHASAEDWVDMVNDFQKGALSTRLGIPMIYGIDAVHGHNNVYRATIFPHNVGLGATRDPQLVKKIGEATALEVRATGIQYAFAPCIAVCRDPRWGRCYESYSEDHTIVQAMTELIPGLQGDIPANSPKGVPFVAGKNKVAACAKHYVGDGGTTKGINENNTVIDRHGLLSIHMPAYYKSIIKGVATIMVSYSSWNGEKMHANRDLVTGFLKNKLRFRGFVISDWQGIDRITYPPHANYTYSIQAGVSAGIDMVMIPYNFTELIDGLTMLVKNNFIPMSRIDDAVKRILRVKFVMGLFENPLADYSLVSQLGSQE…
>LjBXL15
MGRSLIHIAGGVLLLLCLLVSFSEAAEYLKYKDPKVALNRRIKDLMKRMTLEEKIGQMTQVERSVATPDAMKKYFIGSVLSGGGSVPAPKASAETWVKMVNQMQSASLSTRLGIPMIYGIDAVHGHNNVYNATVFPHNVGLGVTRDPVLIKKIGEATALEVRATGIPYVFAPCIAVCRDPRWGRCYESYSEDPKIVRIMTEIIPGLQGDLPGNSKKGVPFVAGKNKVAACAKHYVGDGGTTKGINENNTVISYNGLLGIHMPAYFDSIIKGVSTVMVSYTSWNGKKMHANKDLVTGYLKNKLRFRGFVISDWQGIDRITSPPHANYSYSVQAGVSAGIDMIMVPYNFTEFIDELTYQVKNNIIPMSRIDDAVARILRVKFTMGLFESPLADLSLVNQLG…

## Sheet: Table S3
Table S3. Physicochemical properties of GmBXL proteins in soybean.
Gene Name	Gene ID	Chromosome	Protein Length (aa)	Molecular weight (KDa)	Theoretical Isoelectric Point (pI)	Instability Index	Aliphatic Index	Grand Average of Hydropathicity	CDS	Gene Start	Gene End	Subcellular Location
GmBXL1	Glyma.09G038600	9	774	83.937	8.68	31.97	86.67	-0.125	2325	323647	3243191	Mitochondrion
GmBXL2	Glyma.15G143700	15	775	84.0169	8.44	29.91	85.92	-0.126	2328	11812630	11819435	Mitochondrion
GmBXL3	Glyma.03G218700	3	802	86.3219	8.76	31.59	88.65	-0.046	2409	42230746	42238940	Mitochondrion
GmBXL4	Glyma.19G215500	19	771	82.9893	8.97	30.22	88.82	-0.037	2316	46855146	46861648	Mitochondrion
GmBXL5	Glyma.10G013900	10	771	82.9399	9.26	33.16	86.16	-0.131	2316	1235165	1241282	Mitochondrion
GmBXL6	Glyma.02G013300	2	772	83.0218	9.22	30.87	85.3	-0.134	2319	1196203	1200877	Mitochondrion
GmBXL7	Glyma.08G074700	8	765	82.5649	7.76	31.17	92.61	0.001	2298	5707292	5712830	Chloroplast
GmBXL8	Glyma.15G051500	15	776	83.8455	5.97	33.19	87.09	-0.072	2331	4044020	4048207	Chloroplast
GmBXL9	Glyma.08G180900	8	776	83.8765	5.67	34.78	87.2	-0.062	2331	14516541	14521137	Mitochondrion
GmBXL10	Glyma.20G133900	20	794	86.2982	5.82	34.11	87.9	-0.072	2385	37387101	37390686	Cytoplasm
GmBXL11	Glyma.09G202900	9	781	85.1738	5.44	36.37	86.54	-0.068	2343	42685910	42690981	Mitochondrion
GmBXL12	Glyma.06G105300	6	773	85.0691	7.07	38.35	86.9	-0.171	2319	8420300	8424351	Mitochondrion
GmBXL13	Glyma.14G170900	14	776	85.0728	7	32.24	84.85	-0.206	2331	42298357	42306613	Mitochondrion
GmBXL14	Glyma.13G088000	13	778	85.5405	7.8	33.38	84.63	-0.187	2337	20100721	20108180	Mitochondrion
GmBXL15	Glyma.11G176400	11	630	68.7405	5.35	34.54	95.19	0.007	1893	21280973	21293096	Chloroplast
GmBXL16	Glyma.18G065400	18	655	73.2505	8.52	33.24	92.73	-0.066	1968	5961518	5968209	Chloroplast
GmBXL17	Glyma.02G225000	2	622	68.4561	5.26	34.43	94.65	-0.061	1869	41244432	41251267	Peroxisome
GmBXL18	Glyma.14G191900	14	582	64.3658	5.7	36.7	93.92	-0.059	1749	45655895	45661966	Mitochondrion
GmBXL19	Glyma.09G023400	9	662	72.2708	6.05	29.94	91.56	0.007	1989	1885697	1893237	Cytoplasm
GmBXL20	Glyma.15G129500	15	502	54.7979	5.33	31.4	95.68	0.052	1509	10363679	10369512	Mitochondrion
GmBXL21	Glyma.16G039400	16	637	69.9267	6.16	32.78	92.26	-0.041	1911	3702138	3706312	Mitochondrion
GmBXL22	Glyma.19G113500	19	636	69.7536	6.42	28.99	93.16	-0.023	1911	36790272	36794234	Mitochondrion
GmBXL23	Glyma.16G039300	16	614	67.9655	6.3	31.47	89.69	-0.073	1845	3694875	3698644	Mitochondrion
GmBXL24	Glyma.19G113600	19	642	70.7286	5.71	29.71	90.93	-0.044	1929	36796982	36801697	Cytoplasm
GmBXL25	Glyma.17G188200	17	628	69.24	9.2	22.75	89.87	-0.164	1887	24384071	24389892	Chloroplast
GmBXL26	Glyma.02G272100	2	650	70.982	8.89	24.98	93.8	0.014	1953	45593617	45597960	Chloroplast
GmBXL27	Glyma.14G045000	14	627	68.6101	8.93	25.67	94.45	-0.023	1884	3430844	3435477	Mitochondrion
GmBXL28	Glyma.10G106600	10	627	68.7384	9.06	27.44	91.08	-0.07	1884	24151320	24151320	Mitochondrion
GmBXL29	Glyma.02G186800	2	641	70.6106	9.09	28.32	92.87	-0.069	1926	34273083	34273083	Cytoplasm

## Sheet: Table S4
Table S4. Details of the cis-elements identified in GmBXL gene family.
Gene name	Start position	Stop position	Putative cis-elements
GmBXL1	1093	1113	Abscisic acid responsive element
GmBXL1	1188	1208	Abscisic acid responsive element
GmBXL1	1268	1288	Abscisic acid responsive element
GmBXL1	1288	1308	Light responsive element
GmBXL1	1124	1144	Auxin responsive element
GmBXL1	441	461	MeJA-responsive element
GmBXL1	1223	1243	Light responsive element
GmBXL1	1268	1288	Light responsive element
GmBXL1	1091	1111	Light responsive element
GmBXL1	1092	1112	Light responsive element
GmBXL1	1187	1207	Light responsive element
GmBXL1	10	30	Light responsive element
GmBXL1	581	601	Light responsive element
GmBXL1	696	716	Light responsive element
GmBXL1	1168	1188	Light responsive element
GmBXL1	1234	1254	Light responsive element
GmBXL1	1240	1260	Light responsive element
GmBXL1	1824	1844	Light responsive element
GmBXL1	1836	1856	Light responsive element
GmBXL1	1341	1361	Defense and stress responsive element
GmBXL1	1876	1896	Light responsive element
GmBXL1	441	461	MeJA-responsive element
GmBXL1	469	489	Light responsive element
GmBXL1	602	622	Light responsive element
GmBXL1	886	906	Light responsive element
GmBXL1	1180	1200	Light responsive element
GmBXL1	1181	1201	Light responsive element
GmBXL1	453	473	Endosperm expression element
GmBXL1	1104	1124	Endosperm expression element
GmBXL1	1538	1558	Endosperm expression element
GmBXL2	1363	1383	Endosperm expression element
GmBXL2	836	856	Light responsive element
GmBXL2	951	971	Light responsive element
GmBXL2	682	702	MeJA-responsive element
GmBXL2	1688	1708	MeJA-responsive element
GmBXL2	1227	1247	Light responsive element
GmBXL2	1350	1370	Light responsive element
GmBXL2	1351	1371	Light responsive element
GmBXL2	1861	1881	Light responsive element
GmBXL2	1838	1858	Light responsive element
GmBXL2	1850	1870	Light responsive element
GmBXL2	1854	1874	Light responsive element
GmBXL2	159	179	Defense and stress responsive element
GmBXL2	1096	1116	Defense and stress responsive element
GmBXL2	955	975	Low-temperature responsive element
GmBXL2	1193	1213	Circadian control element
GmBXL2	1410	1430	Anoxic response element
GmBXL2	682	702	MeJA-responsive element
GmBXL2	1688	1708	MeJA-responsive element
GmBXL2	1096	1116	Light responsive element
GmBXL2	1470	1490	Light responsive element
GmBXL2	1352	1372	Abscisic acid responsive element
GmBXL2	1862	1882	Abscisic acid responsive element
GmBXL2	564	584	Anoxic response element
GmBXL2	1762	1782	Auxin responsive element
GmBXL3	1819	1839	Anoxic response element
GmBXL3	942	962	Low-temperature responsive element
GmBXL3	44	64	Light responsive element
GmBXL3	593	613	Defense and stress responsive element
GmBXL3	140	160	Light responsive element
GmBXL3	1075	1095	Light responsive element
GmBXL3	1074	1094	MeJA-responsive element
GmBXL3	1946	1966	MeJA-responsive element
GmBXL3	1293	1313	Light responsive element
GmBXL3	1294	1314	Light responsive element
GmBXL3	1147	1167	Gibberellin responsive element
GmBXL3	1079	1099	Endosperm expression element
GmBXL3	26	46	Light responsive element
GmBXL3	83	103	Meristem expression element
GmBXL3	1042	1062	Meristem expression element
GmBXL3	63	83	Drought inducibility element
GmBXL3	1618	1638	Light responsive element
GmBXL3	140	160	Abscisic acid responsive element
GmBXL3	141	161	Abscisic acid responsive element
GmBXL3	1076	1096	Abscisic acid responsive element
GmBXL3	583	603	Salicylic acid responsive element
GmBXL3	140	160	Light responsive element
GmBXL3	1042	1062	Light responsive element
GmBXL3	1074	1094	MeJA-responsive element
GmBXL3	1946	1966	MeJA-responsive element
GmBXL3	822	842	Light responsive element
GmBXL4	111	131	Gibberellin responsive element
GmBXL4	837	857	Endosperm expression element
GmBXL4	1582	1602	Gibberellin responsive element
GmBXL4	1322	1342	Endosperm expression element
GmBXL4	486	506	Light responsive element
GmBXL4	1942	1962	Light responsive element
GmBXL4	1937	1957	Defense and stress responsive element
GmBXL4	288	308	Light responsive element
GmBXL4	467	487	Light responsive element
GmBXL4	471	491	Light responsive element
GmBXL4	797	817	Light responsive element
GmBXL4	1167	1187	Light responsive element
GmBXL4	1429	1449	Light responsive element
GmBXL4	1859	1879	Light responsive element
GmBXL4	1860	1880	Light responsive element
GmBXL4	661	681	Anoxic response element
GmBXL4	1672	1692	Anoxic response element
GmBXL4	1861	1881	Abscisic acid responsive element
GmBXL5	686	706	Light responsive element
GmBXL5	1092	1112	Light responsive element
GmBXL5	1232	1252	Light responsive element
GmBXL5	616	636	Anoxic response element
GmBXL5	1204	1224	Anoxic response element
GmBXL5	1657	1677	Anoxic response element
GmBXL5	1665	1685	Anoxic response element
GmBXL5	1940	1960	Anoxic response element
GmBXL5	1532	1552	MeJA-responsive element
GmBXL5	387	407	Light responsive element
GmBXL5	966	986	Light responsive element
GmBXL5	970	990	Light responsive element
GmBXL5	1097	1117	Light responsive element
GmBXL5	1333	1353	Light responsive element
GmBXL5	407	427	Defense and stress responsive element
GmBXL5	1190	1210	Defense and stress responsive element
GmBXL5	1119	1139	Light responsive element
GmBXL5	1152	1172	Low-temperature responsive element
GmBXL5	333	353	Light responsive element
GmBXL5	1532	1552	MeJA-responsive element
GmBXL5	1537	1557	Auxin responsive element
GmBXL5	1859	1879	Salicylic acid responsive element
GmBXL5	1998	2018	Salicylic acid responsive element
GmBXL6	125	145	Light responsive element
GmBXL6	125	145	Abscisic acid responsive element
GmBXL6	126	146	Abscisic acid responsive element
GmBXL6	164	184	Light responsive element
GmBXL6	1873	1893	Light responsive element
GmBXL6	421	441	Salicylic acid responsive element
GmBXL6	1998	2018	Salicylic acid responsive element
GmBXL6	1893	1913	Light responsive element
GmBXL6	651	671	Light responsive element
GmBXL6	1520	1540	Endosperm expression element
GmBXL6	732	752	Light responsive element
GmBXL6	497	517	Meristem expression element
GmBXL6	1210	1230	Light responsive element
GmBXL6	195	215	Anoxic response element
GmBXL6	586	606	Anoxic response element
GmBXL6	826	846	Anoxic response element
GmBXL6	1182	1202	Anoxic response element
GmBXL6	1658	1678	Anoxic response element
GmBXL6	1939	1959	Anoxic response element
GmBXL6	458	478	Low-temperature responsive element
GmBXL6	1130	1150	Low-temperature responsive element
GmBXL6	945	965	Light responsive element
GmBXL6	1075	1095	Light responsive element
GmBXL6	1338	1358	Light responsive element
GmBXL6	125	145	Light responsive element
GmBXL7	168	188	Abscisic acid responsive element
GmBXL7	937	957	Abscisic acid responsive element
GmBXL7	938	958	Abscisic acid responsive element
GmBXL7	1541	1561	Abscisic acid responsive element
GmBXL7	206	226	Salicylic acid responsive element
GmBXL7	660	680	Light responsive element
GmBXL7	168	188	Light responsive element
GmBXL7	937	957	Light responsive element
GmBXL7	923	943	MeJA-responsive element
GmBXL7	1041	1061	MeJA-responsive element
GmBXL7	757	777	Light responsive element
GmBXL7	1415	1435	Light responsive element
GmBXL7	1289	1309	Light responsive element
GmBXL7	337	357	Anoxic response element
GmBXL7	710	730	Anoxic response element
GmBXL7	318	338	Circadian control element
GmBXL7	1835	1855	Low-temperature responsive element
GmBXL7	119	139	Light responsive element
GmBXL7	937	957	Light responsive element
GmBXL7	1541	1561	Light responsive element
GmBXL7	923	943	MeJA-responsive element
GmBXL7	1041	1061	MeJA-responsive element
GmBXL7	1084	1104	Light responsive element
GmBXL7	910	930	Light responsive element
GmBXL7	1722	1742	Meristem expression element
GmBXL7	582	602	Drought inducibility element
GmBXL8	464	484	Endosperm expression element
GmBXL8	1328	1348	Light responsive element
GmBXL8	1812	1832	Drought inducibility element
GmBXL8	1323	1343	Anoxic response element
GmBXL8	1865	1885	Anoxic response element
GmBXL8	713	733	MeJA-responsive element
GmBXL8	784	804	MeJA-responsive element
GmBXL8	940	960	MeJA-responsive element
GmBXL8	1800	1820	MeJA-responsive element
GmBXL8	12	32	Light responsive element
GmBXL8	66	86	Light responsive element
GmBXL8	259	279	Light responsive element
GmBXL8	297	317	Light responsive element
GmBXL8	499	519	Light responsive element
GmBXL8	558	578	Light responsive element
GmBXL8	1457	1477	Light responsive element
GmBXL8	1473	1493	Light responsive element
GmBXL8	1395	1415	Light responsive element
GmBXL8	2001	2021	Low-temperature responsive element
GmBXL8	1395	1415	Light responsive element
GmBXL8	931	951	Light responsive element
GmBXL8	1033	1053	Light responsive element
GmBXL8	713	733	MeJA-responsive element
GmBXL8	784	804	MeJA-responsive element
GmBXL8	940	960	MeJA-responsive element
GmBXL8	1800	1820	MeJA-responsive element
GmBXL8	1954	1974	Light responsive element
GmBXL8	786	806	Salicylic acid responsive element
GmBXL8	1217	1237	Salicylic acid responsive element
GmBXL8	1199	1219	Abscisic acid responsive element
GmBXL8	1395	1415	Abscisic acid responsive element
GmBXL8	1396	1416	Abscisic acid responsive element
GmBXL9	154	174	Salicylic acid responsive element
GmBXL9	939	959	Salicylic acid responsive element
GmBXL9	1080	1100	Salicylic acid responsive element
GmBXL9	692	712	Light responsive element
GmBXL9	1513	1533	Abscisic acid responsive element
GmBXL9	1514	1534	Abscisic acid responsive element
GmBXL9	1513	1533	Light responsive element
GmBXL9	1439	1459	Anoxic response element
GmBXL9	1848	1868	Anoxic response element
GmBXL9	467	487	Light responsive element
GmBXL9	498	518	Light responsive element
GmBXL9	671	691	Light responsive element
GmBXL9	678	698	Light responsive element
GmBXL9	920	940	Light responsive element
GmBXL9	924	944	Light responsive element
GmBXL9	1160	1180	Light responsive element
GmBXL9	1164	1184	Light responsive element
GmBXL9	1268	1288	Light responsive element
GmBXL9	1513	1533	Light responsive element
GmBXL9	1943	1963	Low-temperature responsive element
GmBXL9	1972	1992	Low-temperature responsive element
GmBXL9	2001	2021	Low-temperature responsive element
GmBXL9	1811	1831	Light responsive element
GmBXL9	29	49	Gibberellin responsive element
GmBXL9	53	73	Light responsive element
GmBXL9	737	757	Light responsive element
GmBXL9	1384	1404	Light responsive element
GmBXL9	1385	1405	Light responsive element
GmBXL9	1443	1463	Light responsive element
GmBXL9	1766	1786	Drought inducibility element
GmBXL9	1798	1818	Drought inducibility element
GmBXL10	18	38	Light responsive element
GmBXL10	73	93	Light responsive element
GmBXL10	356	376	Light responsive element
GmBXL10	697	717	MeJA-responsive element
GmBXL10	1010	1030	MeJA-responsive element
GmBXL10	1582	1602	MeJA-responsive element
GmBXL10	1705	1725	MeJA-responsive element
GmBXL10	1390	1410	Light responsive element
GmBXL10	19	39	Abscisic acid responsive element
GmBXL10	71	91	Abscisic acid responsive element
GmBXL10	73	93	Abscisic acid responsive element
GmBXL10	74	94	Abscisic acid responsive element
GmBXL10	133	153	Abscisic acid responsive element
GmBXL10	993	1013	Light responsive element
GmBXL10	496	516	Light responsive element
GmBXL10	497	517	Light responsive element
GmBXL10	685	705	Light responsive element
GmBXL10	1259	1279	Light responsive element
GmBXL10	1260	1280	Light responsive element
GmBXL10	1637	1657	Meristem expression element
GmBXL10	1643	1663	Anoxic response element
GmBXL10	1981	2001	Anoxic response element
GmBXL10	1996	2016	Anoxic response element
GmBXL10	1296	1316	Low-temperature responsive element
GmBXL10	98	118	Light responsive element
GmBXL10	310	330	Light responsive element
GmBXL10	1658	1678	Light responsive element
GmBXL10	71	91	Light responsive element
GmBXL10	73	93	Light responsive element
GmBXL10	697	717	MeJA-responsive element
GmBXL10	1010	1030	MeJA-responsive element
GmBXL10	1582	1602	MeJA-responsive element
GmBXL10	1705	1725	MeJA-responsive element
GmBXL11	1280	1300	Light responsive element
GmBXL11	1836	1856	Gibberellin responsive element
GmBXL11	407	427	Low-temperature responsive element
GmBXL11	618	638	Light responsive element
GmBXL11	1352	1372	Light responsive element
GmBXL11	354	374	Defense and stress responsive element
GmBXL11	1062	1082	Defense and stress responsive element
GmBXL11	1529	1549	Light responsive element
GmBXL11	1528	1548	MeJA-responsive element
GmBXL11	282	302	Anoxic response element
GmBXL11	1859	1879	Anoxic response element
GmBXL11	1528	1548	MeJA-responsive element
GmBXL11	29	49	Light responsive element
GmBXL11	1395	1415	Light responsive element
GmBXL11	969	989	Abscisic acid responsive element
GmBXL11	1530	1550	Abscisic acid responsive element
GmBXL11	1333	1353	Light responsive element
GmBXL11	1334	1354	Light responsive element
GmBXL11	71	91	Light responsive element
GmBXL11	1207	1227	Light responsive element
GmBXL12	765	785	MeJA-responsive element
GmBXL12	569	589	Light responsive element
GmBXL12	359	379	Light responsive element
GmBXL12	234	254	Salicylic acid responsive element
GmBXL12	473	493	Meristem expression element
GmBXL12	1659	1679	Light responsive element
GmBXL12	1893	1913	Light responsive element
GmBXL12	1528	1548	Drought inducibility element
GmBXL12	563	583	Gibberellin responsive element
GmBXL12	765	785	MeJA-responsive element
GmBXL12	1775	1795	Light responsive element
GmBXL12	270	290	Light responsive element
GmBXL12	367	387	Light responsive element
GmBXL12	445	465	Light responsive element
GmBXL12	1232	1252	Light responsive element
GmBXL12	1538	1558	Anoxic response element
GmBXL12	1121	1141	Circadian control element
GmBXL13	508	528	Anoxic response element
GmBXL13	517	537	Abscisic acid responsive element
GmBXL13	1184	1204	Abscisic acid responsive element
GmBXL13	1578	1598	Abscisic acid responsive element
GmBXL13	1695	1715	Abscisic acid responsive element
GmBXL13	1697	1717	Abscisic acid responsive element
GmBXL13	1823	1843	Abscisic acid responsive element
GmBXL13	1866	1886	Abscisic acid responsive element
GmBXL13	1881	1901	Abscisic acid responsive element
GmBXL13	456	476	Light responsive element
GmBXL13	250	270	Light responsive element
GmBXL13	1578	1598	Light responsive element
GmBXL13	1881	1901	Light responsive element
GmBXL13	1147	1167	MeJA-responsive element
GmBXL13	1191	1211	Light responsive element
GmBXL13	1373	1393	Light responsive element
GmBXL13	1159	1179	Anoxic response element
GmBXL13	1232	1252	Anoxic response element
GmBXL13	1252	1272	Anoxic response element
GmBXL13	1340	1360	Anoxic response element
GmBXL13	1348	1368	Light responsive element
GmBXL13	71	91	Low-temperature responsive element
GmBXL13	378	398	Low-temperature responsive element
GmBXL13	1224	1244	Low-temperature responsive element
GmBXL13	1324	1344	Low-temperature responsive element
GmBXL13	517	537	Light responsive element
GmBXL13	1184	1204	Light responsive element
GmBXL13	1694	1714	Light responsive element
GmBXL13	1697	1717	Light responsive element
GmBXL13	157	177	Light responsive element
GmBXL13	932	952	Light responsive element
GmBXL13	1625	1645	Light responsive element
GmBXL13	1737	1757	Light responsive element
GmBXL13	267	287	Defense and stress responsive element
GmBXL13	456	476	Defense and stress responsive element
GmBXL13	797	817	Defense and stress responsive element
GmBXL13	344	364	Light responsive element
GmBXL13	1515	1535	Light responsive element
GmBXL13	1695	1715	Light responsive element
GmBXL13	1147	1167	MeJA-responsive element
GmBXL13	79	99	Drought inducibility element
GmBXL14	1241	1261	Light responsive element
GmBXL14	801	821	Light responsive element
GmBXL14	1689	1709	Light responsive element
GmBXL14	1115	1135	Abscisic acid responsive element
GmBXL14	1349	1369	Abscisic acid responsive element
GmBXL14	1525	1545	Abscisic acid responsive element
GmBXL14	1885	1905	Abscisic acid responsive element
GmBXL14	1349	1369	Light responsive element
GmBXL14	1525	1545	Light responsive element
GmBXL14	1885	1905	Light responsive element
GmBXL14	1149	1169	Light responsive element
GmBXL14	70	90	MeJA-responsive element
GmBXL14	232	252	Anoxic response element
GmBXL14	1364	1384	Anoxic response element
GmBXL14	1539	1559	Anoxic response element
GmBXL14	205	225	Light responsive element
GmBXL14	1046	1066	Light responsive element
GmBXL14	1088	1108	Light responsive element
GmBXL14	1059	1079	Defense and stress responsive element
GmBXL14	747	767	Light responsive element
GmBXL14	1114	1134	Light responsive element
GmBXL14	1349	1369	Light responsive element
GmBXL14	70	90	MeJA-responsive element
GmBXL14	49	69	Light responsive element
GmBXL14	530	550	Light responsive element
GmBXL14	181	201	Low-temperature responsive element
GmBXL14	132	152	Gibberellin responsive element
GmBXL14	35	55	Light responsive element
GmBXL14	608	628	Light responsive element
GmBXL14	871	891	Gibberellin responsive element
GmBXL14	926	946	Gibberellin responsive element
GmBXL14	228	248	Light responsive element
GmBXL15	804	824	Anoxic response element
GmBXL15	65	85	Light responsive element
GmBXL15	725	745	Light responsive element
GmBXL15	887	907	Light responsive element
GmBXL15	327	347	MeJA-responsive element
GmBXL15	135	155	Light responsive element
GmBXL15	1707	1727	Light responsive element
GmBXL15	1254	1274	Light responsive element
GmBXL15	1255	1275	Light responsive element
GmBXL15	1629	1649	Light responsive element
GmBXL15	1870	1890	Light responsive element
GmBXL15	198	218	Light responsive element
GmBXL15	1095	1115	Light responsive element
GmBXL15	66	86	Abscisic acid responsive element
GmBXL15	327	347	MeJA-responsive element
GmBXL15	1290	1310	Light responsive element
GmBXL16	276	296	Abscisic acid responsive element
GmBXL16	1063	1083	Light responsive element
GmBXL16	60	80	Salicylic acid responsive element
GmBXL16	276	296	Light responsive element
GmBXL16	1697	1717	Gibberellin responsive element
GmBXL16	139	159	MeJA-responsive element
GmBXL16	1071	1091	MeJA-responsive element
GmBXL16	768	788	Light responsive element
GmBXL16	130	150	Anoxic response element
GmBXL16	915	935	Circadian control element
GmBXL16	139	159	MeJA-responsive element
GmBXL16	1071	1091	MeJA-responsive element
GmBXL16	82	102	Light responsive element
GmBXL16	340	360	Light responsive element
GmBXL16	473	493	Light responsive element
GmBXL16	580	600	Light responsive element
GmBXL16	1151	1171	Light responsive element
GmBXL16	1476	1496	Light responsive element
GmBXL16	106	126	Gibberellin responsive element
GmBXL16	1022	1042	Gibberellin responsive element
GmBXL16	2000	2020	Light responsive element
GmBXL17	663	683	Light responsive element
GmBXL17	22	42	MeJA-responsive element
GmBXL17	1618	1638	MeJA-responsive element
GmBXL17	1979	1999	MeJA-responsive element
GmBXL17	1757	1777	Light responsive element
GmBXL17	663	683	Abscisic acid responsive element
GmBXL17	664	684	Abscisic acid responsive element
GmBXL17	117	137	Light responsive element
GmBXL17	149	169	Light responsive element
GmBXL17	437	457	Light responsive element
GmBXL17	1024	1044	Light responsive element
GmBXL17	262	282	Salicylic acid responsive element
GmBXL17	10	30	Light responsive element
GmBXL17	275	295	Light responsive element
GmBXL17	1746	1766	Light responsive element
GmBXL17	149	169	Anoxic response element
GmBXL17	22	42	MeJA-responsive element
GmBXL17	1618	1638	MeJA-responsive element
GmBXL17	1979	1999	MeJA-responsive element
GmBXL17	114	134	Light responsive element
GmBXL17	144	164	Light responsive element
GmBXL17	185	205	Light responsive element
GmBXL17	202	222	Light responsive element
GmBXL17	480	500	Light responsive element
GmBXL17	1847	1867	Light responsive element
GmBXL17	1903	1923	Light responsive element
GmBXL17	663	683	Light responsive element
GmBXL17	1543	1563	Light responsive element
GmBXL18	636	656	Light responsive element
GmBXL18	813	833	Light responsive element
GmBXL18	123	143	Abscisic acid responsive element
GmBXL18	124	144	Abscisic acid responsive element
GmBXL18	1937	1957	MeJA-responsive element
GmBXL18	273	293	Gibberellin responsive element
GmBXL18	1443	1463	Light responsive element
GmBXL18	123	143	Light responsive element
GmBXL18	645	665	Defense and stress responsive element
GmBXL18	1189	1209	Light responsive element
GmBXL18	1851	1871	Light responsive element
GmBXL18	123	143	Light responsive element
GmBXL18	1937	1957	MeJA-responsive element
GmBXL18	417	437	Light responsive element
GmBXL18	1139	1159	Low-temperature responsive element
GmBXL18	1154	1174	Light responsive element
GmBXL18	327	347	Anoxic response element
GmBXL18	762	782	Anoxic response element
GmBXL18	1088	1108	Anoxic response element
GmBXL18	1894	1914	Anoxic response element
GmBXL18	360	380	Light responsive element
GmBXL18	1143	1163	Light responsive element
GmBXL19	29	49	Defense and stress responsive element
GmBXL19	1370	1390	Defense and stress responsive element
GmBXL19	379	399	Light responsive element
GmBXL19	459	479	Light responsive element
GmBXL19	843	863	Light responsive element
GmBXL19	856	876	Light responsive element
GmBXL19	878	898	Light responsive element
GmBXL19	1052	1072	Light responsive element
GmBXL19	1179	1199	Light responsive element
GmBXL19	1193	1213	Light responsive element
GmBXL19	1060	1080	Light responsive element
GmBXL19	128	148	MeJA-responsive element
GmBXL19	540	560	MeJA-responsive element
GmBXL19	1417	1437	MeJA-responsive element
GmBXL19	740	760	Auxin responsive element
GmBXL19	1581	1601	Light responsive element
GmBXL19	1557	1577	Gibberellin responsive element
GmBXL19	57	77	Light responsive element
GmBXL19	1842	1862	Light responsive element
GmBXL19	1061	1081	Abscisic acid responsive element
GmBXL19	1367	1387	Abscisic acid responsive element
GmBXL19	1145	1165	Light responsive element
GmBXL19	1218	1238	Light responsive element
GmBXL19	128	148	MeJA-responsive element
GmBXL19	540	560	MeJA-responsive element
GmBXL19	1417	1437	MeJA-responsive element
GmBXL19	1183	1203	Light responsive element
GmBXL19	1367	1387	Light responsive element
GmBXL20	68	88	Light responsive element
GmBXL20	355	375	Light responsive element
GmBXL20	450	470	Light responsive element
GmBXL20	1320	1340	Abscisic acid responsive element
GmBXL20	1267	1287	Auxin responsive element
GmBXL20	1045	1065	MeJA-responsive element
GmBXL20	1373	1393	MeJA-responsive element
GmBXL20	648	668	Light responsive element
GmBXL20	1320	1340	Light responsive element
GmBXL20	505	525	Light responsive element
GmBXL20	837	857	Light responsive element
GmBXL20	1045	1065	MeJA-responsive element
GmBXL20	1373	1393	MeJA-responsive element
GmBXL20	202	222	Anoxic response element
GmBXL20	1306	1326	Anoxic response element
GmBXL20	1541	1561	Gibberellin responsive element
GmBXL20	1022	1042	Light responsive element
GmBXL21	1378	1398	Light responsive element
GmBXL21	538	558	Light responsive element
GmBXL21	1526	1546	Light responsive element
GmBXL21	171	191	Light responsive element
GmBXL21	337	357	MeJA-responsive element
GmBXL21	573	593	Anoxic response element
GmBXL21	605	625	Circadian control element
GmBXL21	337	357	MeJA-responsive element
GmBXL21	1274	1294	Light responsive element
GmBXL21	997	1017	Gibberellin responsive element
GmBXL21	118	138	Light responsive element
GmBXL21	560	580	Light responsive element
GmBXL21	1894	1914	Light responsive element
GmBXL21	1964	1984	Gibberellin responsive element
GmBXL22	544	564	Abscisic acid responsive element
GmBXL22	1186	1206	Abscisic acid responsive element
GmBXL22	65	85	Light responsive element
GmBXL22	1386	1406	Light responsive element
GmBXL22	1050	1070	Gibberellin responsive element
GmBXL22	1964	1984	Gibberellin responsive element
GmBXL22	543	563	Light responsive element
GmBXL22	717	737	Light responsive element
GmBXL22	923	943	Light responsive element
GmBXL22	1338	1358	Light responsive element
GmBXL22	378	398	Light responsive element
GmBXL22	423	443	Light responsive element
GmBXL22	632	652	Light responsive element
GmBXL22	1290	1310	Light responsive element
GmBXL22	1895	1915	Light responsive element
GmBXL22	1185	1205	Light responsive element
GmBXL22	1210	1230	Circadian control element
GmBXL22	889	909	Light responsive element
GmBXL22	1282	1302	Anoxic response element
GmBXL22	1062	1082	Gibberellin responsive element
GmBXL22	1559	1579	Endosperm expression element
GmBXL22	989	1009	Light responsive element
GmBXL23	74	94	MeJA-responsive element
GmBXL23	349	369	MeJA-responsive element
GmBXL23	66	86	Light responsive element
GmBXL23	1073	1093	Light responsive element
GmBXL23	240	260	Low-temperature responsive element
GmBXL23	803	823	Light responsive element
GmBXL23	1100	1120	Light responsive element
GmBXL23	1878	1898	Light responsive element
GmBXL23	1420	1440	Auxin responsive element
GmBXL23	989	1009	Light responsive element
GmBXL23	66	86	Abscisic acid responsive element
GmBXL23	67	87	Abscisic acid responsive element
GmBXL23	1073	1093	Abscisic acid responsive element
GmBXL23	1074	1094	Abscisic acid responsive element
GmBXL23	66	86	Light responsive element
GmBXL23	1073	1093	Light responsive element
GmBXL23	74	94	MeJA-responsive element
GmBXL23	349	369	MeJA-responsive element
GmBXL24	985	1005	Light responsive element
GmBXL24	42	62	Abscisic acid responsive element
GmBXL24	44	64	Abscisic acid responsive element
GmBXL24	45	65	Abscisic acid responsive element
GmBXL24	148	168	Abscisic acid responsive element
GmBXL24	1360	1380	Abscisic acid responsive element
GmBXL24	1361	1381	Abscisic acid responsive element
GmBXL24	1125	1145	Light responsive element
GmBXL24	713	733	Salicylic acid responsive element
GmBXL24	1678	1698	Light responsive element
GmBXL24	1777	1797	Light responsive element
GmBXL24	44	64	Light responsive element
GmBXL24	147	167	Light responsive element
GmBXL24	1360	1380	Light responsive element
GmBXL24	1609	1629	Gibberellin responsive element
GmBXL24	306	326	Light responsive element
GmBXL24	381	401	Anoxic response element
GmBXL24	1768	1788	Circadian control element
GmBXL24	631	651	Light responsive element
GmBXL24	1091	1111	Light responsive element
GmBXL24	1446	1466	Light responsive element
GmBXL24	44	64	Light responsive element
GmBXL24	186	206	Light responsive element
GmBXL24	1360	1380	Light responsive element
GmBXL24	742	762	Light responsive element
GmBXL24	1387	1407	Light responsive element
GmBXL24	133	153	Meristem expression element
GmBXL24	1252	1272	Meristem expression element
GmBXL24	1821	1841	Meristem expression element
GmBXL25	635	655	Salicylic acid responsive element
GmBXL25	769	789	Salicylic acid responsive element
GmBXL25	2004	2024	Salicylic acid responsive element
GmBXL25	1562	1582	Light responsive element
GmBXL25	1695	1715	Gibberellin responsive element
GmBXL25	385	405	MeJA-responsive element
GmBXL25	1830	1850	MeJA-responsive element
GmBXL25	410	430	Light responsive element
GmBXL25	575	595	Anoxic response element
GmBXL25	857	877	Anoxic response element
GmBXL25	925	945	Anoxic response element
GmBXL25	1131	1151	Anoxic response element
GmBXL25	1158	1178	Anoxic response element
GmBXL25	1751	1771	Anoxic response element
GmBXL25	2010	2030	Low-temperature responsive element
GmBXL25	366	386	Defense and stress responsive element
GmBXL25	1558	1578	Defense and stress responsive element
GmBXL25	385	405	MeJA-responsive element
GmBXL25	1830	1850	MeJA-responsive element
GmBXL25	1447	1467	Light responsive element
GmBXL25	1720	1740	Light responsive element
GmBXL25	1918	1938	Endosperm expression element
GmBXL26	1397	1417	Light responsive element
GmBXL26	766	786	Light responsive element
GmBXL26	1999	2019	Light responsive element
GmBXL26	1411	1431	Light responsive element
GmBXL26	654	674	Abscisic acid responsive element
GmBXL26	754	774	Abscisic acid responsive element
GmBXL26	1107	1127	Abscisic acid responsive element
GmBXL26	1492	1512	Abscisic acid responsive element
GmBXL26	1999	2019	Abscisic acid responsive element
GmBXL26	2000	2020	Abscisic acid responsive element
GmBXL26	1264	1284	Anoxic response element
GmBXL26	1241	1261	Auxin responsive element
GmBXL26	1124	1144	Drought inducibility element
GmBXL26	412	432	Endosperm expression element
GmBXL26	342	362	Light responsive element
GmBXL26	819	839	Light responsive element
GmBXL26	820	840	Light responsive element
GmBXL26	593	613	Light responsive element
GmBXL26	1618	1638	Light responsive element
GmBXL26	102	122	Light responsive element
GmBXL26	810	830	Light responsive element
GmBXL26	1173	1193	Light responsive element
GmBXL26	1390	1410	Light responsive element
GmBXL26	1681	1701	Light responsive element
GmBXL26	1987	2007	Light responsive element
GmBXL26	200	220	Light responsive element
GmBXL26	652	672	Light responsive element
GmBXL26	653	673	Light responsive element
GmBXL26	754	774	Light responsive element
GmBXL26	1107	1127	Light responsive element
GmBXL26	1492	1512	Light responsive element
GmBXL26	1999	2019	Light responsive element
GmBXL27	1313	1333	Gibberellin responsive element
GmBXL27	100	120	Light responsive element
GmBXL27	1177	1197	Light responsive element
GmBXL27	94	114	Gibberellin responsive element
GmBXL27	581	601	Light responsive element
GmBXL27	1775	1795	Light responsive element
GmBXL27	624	644	Drought inducibility element
GmBXL27	377	397	Anoxic response element
GmBXL27	364	384	Light responsive element
GmBXL27	123	143	Low-temperature responsive element
GmBXL27	568	588	Low-temperature responsive element
GmBXL27	1338	1358	Light responsive element
GmBXL27	787	807	Light responsive element
GmBXL27	1731	1751	Defense and stress responsive element
GmBXL27	914	934	Light responsive element
GmBXL27	1127	1147	Light responsive element
GmBXL27	1551	1571	Light responsive element
GmBXL27	1563	1583	Light responsive element
GmBXL28	1584	1604	Abscisic acid responsive element
GmBXL28	1584	1604	Light responsive element
GmBXL28	1237	1257	Light responsive element
GmBXL28	1351	1371	Light responsive element
GmBXL28	140	160	Anoxic response element
GmBXL28	198	218	Anoxic response element
GmBXL28	1204	1224	Light responsive element
GmBXL28	724	744	Gibberellin responsive element
GmBXL28	1745	1765	Gibberellin responsive element
GmBXL28	1176	1196	Endosperm expression element
GmBXL28	113	133	Drought inducibility element
GmBXL28	1212	1232	Light responsive element
GmBXL28	680	700	Meristem expression element
GmBXL28	1499	1519	Meristem expression element
GmBXL28	1792	1812	Meristem expression element
GmBXL29	1618	1638	Abscisic acid responsive element
GmBXL29	1619	1639	Abscisic acid responsive element
GmBXL29	730	750	Light responsive element
GmBXL29	1965	1985	Light responsive element
GmBXL29	875	895	Salicylic acid responsive element
GmBXL29	1126	1146	Light responsive element
GmBXL29	254	274	Light responsive element
GmBXL29	895	915	Light responsive element
GmBXL29	1672	1692	Light responsive element
GmBXL29	841	861	Light responsive element
GmBXL29	492	512	Defense and stress responsive element
GmBXL29	1057	1077	Light responsive element
GmBXL29	1167	1187	Light responsive element
GmBXL29	1204	1224	Light responsive element
GmBXL29	1243	1263	Light responsive element
GmBXL29	1251	1271	Light responsive element
GmBXL29	1423	1443	Light responsive element
GmBXL29	1236	1256	Light responsive element
GmBXL29	1618	1638	Light responsive element
GmBXL29	1325	1345	Light responsive element
GmBXL29	1491	1511	Meristem expression element

## Sheet: Table S5
Table S5. FPKM values for soybean BXL genes in different tissues.
Gene name	Leaves	Stem	Sam	Flower	Root	Nodules	Pod	Seed
GmBXL1	14.0403	12.2179	8.25791	419.415	32.9388	24.7973	2.12595	2.55187
GmBXL2	19.1022	6.55558	2.76862	376.897	11.5519	16.0887	12.4179	43.2891
GmBXL3	0.641479	9.24381	4.6533	1.76621	1.46681	6.78779	15.5752	31.0107
GmBXL4	1.64756	9.26718	8.99277	4.97296	1.06518	11.1336	2.792	4.15633
GmBXL5	0.363857	27.4975	1.31714	0.437592	0.34291	3.35327	5.43463	0.108353
GmBXL6	0.188403	24.1192	0.847619	0.583671	0.70949	4.17475	0.985712	0.205802
GmBXL7	0.284168	3.16641	14.9344	1.89694	16.022	24.0112	9.62067	44.0866
GmBXL8	12.7695	38.2248	21.2678	20.3795	10.6808	14.0357	21.774	3.64588
GmBXL9	6.47113	12.6975	7.30667	5.48431	3.57592	3.75192	4.83732	2.84915
GmBXL10	0.799417	7.03663	5.3159	0.873538	1.00642	1.58204	3.64561	2.34844
GmBXL11	8.32903	17.7735	11.5799	10.2384	18.1894	12.5167	16.9178	6.91878
GmBXL12	3.43594	18.1109	15.3802	2.77288	1.8189	4.23313	13.2029	3.05482
GmBXL13	10.8405	16.8411	7.71275	3.61045	3.8552	6.33168	174.075	176.982
GmBXL14	0.483834	4.9819	9.89684	1.12733	5.97273	6.40901	4.86507	31.2355
GmBXL15	2.33499	3.31849	3.57061	2.66646	3.4585	2.92478	5.51853	6.93317
GmBXL16	0.533543	0.417028	0.939659	0.393398	0.0805762	0.140148	0.486396	0.643264
GmBXL17	1.41739	1.08762	2.9532	1.49825	1.59372	1.57885	1.91992	2.28539
GmBXL18	0.377417	0.119194	0.484585	0.399476	0.0907283	0.279034	0.137049	0.053841
GmBXL19	2.42857	13.2423	17.2366	3.76607	5.47174	7.45201	5.47547	6.54921
GmBXL20	3.81628	12.0009	15.0859	4.07936	7.54685	9.24634	7.57889	4.92388
GmBXL21	7.91735	16.3288	15.6537	7.77246	12.7602	11.595	24.9159	16.3637
GmBXL22	5.78188	16.3689	11.519	5.03528	6.31856	15.1248	15.6643	6.09475
GmBXL23	0.143346	1.36149	4.99793	80.3422	17.9521	6.37633	3.18342	3.82924
GmBXL24	0.38975	7.87649	6.24629	7.42142	4.40316	7.10686	5.23017	10.6437
GmBXL25	0.0799137	0.245172	0.0194749	0.3293	1.06264	1.07886	0.806317	0.123101
GmBXL26	0.0198871	0.0435267	0.170642	2.74001	0.120241	0.00984796	90.6304	69.5621
GmBXL27	0.0368253	4.22161	24.5212	4.58086	8.7684	4.89175	25.7301	22.4289
GmBXL28	21.6158	11.8417	22.7812	8.45869	651.328	13.6817	9.11503	26.0542
GmBXL29	0.305903	0.252621	1.34651	0.11701	0.315386	0.305744	0.844911	2.42693

## Sheet: Table S6
Table S6. The primer sequences of GmBXL genes used for qRT-PCR in this study.
Gene name	Forward primer (5'-3')	Reverse primer (5'-3')
GmBXL1	CAAGACTTCGTATCGTAGGAGTCA	AAGCGACACCCCTACAACCT
GmBXL2	TGGGTTGGTTATCCCGGG	CCGAATGGGAACACTACAGGA
GmBXL3	ACACTTCACGGCTTATGACCTC	TCTTGAGGAGGTTGGGGTCG
GmBXL4	GGGCCCAATTCTAAAGCTACTA	GGGCCGCATTTATAGCAGGT
GmBXL5	CTCTCCACTAGGCGTCACCC	CCCGAATTGCTTGTCATTAGTG
GmBXL6	CCTCTCTCCACTAGGCGTGG	CATTTGCACAACCATGCTCATA
GmBXL7	TCTTCAACAAACTGATGGTGGA	AATGTGTCCTCCATATCTTGCTTA
GmBXL8	CCTTAAGGGGATTATCCGAGGA	AACCCTGCCAGAATGGTTTG
GmBXL9	GTAAACCAACCTGCGCAGAT	AACCCTGCCAGAATGGTTTC
GmBXL10	CCAGACCTTCTCAAAGGGATAATC	AAAATCGCCACAGTTCATGTTT
GmBXL11	TGTGGGGACAGTTCTCCAGG	AGCAGGAACACCATTCACCTC
GmBXL12	TGGACAATTGGAAGGGCG	GAACTCCGTTGACACGATTGTAA
GmBXL13	TTGGACCATTGGAAGGGACTA	GAAATTTGCACAGTTTGGAACA
GmBXL14	CCAAATTAGCAAGACTATTGGGAG	GGCATTCATCAAAGGGTCTTCT
GmBXL15	TCATGGTAATAATAGTGTCTATGGCA	TTATAGTGAATTCCGCAAGCTTT
GmBXL16	TTGATCAGGAATGCTAAGAGAATG	AAATCGACGGATATTTCTCGTATG
GmBXL17	TTTCAGAAGTTGGCACTTGAGTCT	TTGATCCCTGGTAGCTCCTAGG
GmBXL18	GAGGAAATTGATGAATGCCAAC	CGCTCAACAGCATCATCAGTTCC
GmBXL19	ACTGCTCTTGAAGTTAGAGCTACG	GGCAGGGATACTTCCTTGTAGA
GmBXL20	CTGGCATCAACTGGAGAGTCC	CATTTGACCAATCTTCTCCTCC
GmBXL21	CCAAAGGGTGTCCCTTTTATTG	GTGCTCATCAATCCCATTGG
GmBXL22	CGCCAAAAATACTTGTTGCG	GTTTCAGGATCAACAGTGTTTTTC
GmBXL23	TACTCCAGTTGGAACGGGGA	GTGAAGTTTGCATGAGGTGGTG
GmBXL24	GATAGGATCACCTTACCACCTCAC	CTTGTTCTTCACCAGCATGATTAG
GmBXL25	ATCGCAAGGTTGCTTCTGCA	TTGCAGAAGCCTGTGCCCT
GmBXL26	TTGGTAGTGAGGAGCATAGACAGA	ATGACTTCCTGCCACCAGTATC
GmBXL27	ACGAAGTGTTGCCACCCCT	TCATTGGAATCCCAAGACGG
GmBXL28	AAAAGATAGGCCAGATGACACAG	CCATTTGCTGCCAGCTCG
GmBXL29	GAACAAGGTTGCAGCCTGTGT	CTTGAGGTAACCAGTGATAAGTTTTC
